# Supplementary material for: Epidemiology and biology of a herpesvirus in rabies endemic vampire bat populations
Source: Nat Commun. 2020 Nov 23;11:5951. doi: 10.1038/s41467-020-19832-4 (PMC7683562; doi:10.1038/s41467-020-19832-4)
Supplement: Supplementary file 4 — Supplementary Data 1 [file 41467_2020_19832_MOESM4_ESM.xlsx]

## Sheet: Sheet1
BatID	Species	Site	Month	Year	Sex	Age	DrBHV_PCR_Sample_type	DrBHV_PCR	VBRV_rtPCR	VBRV_Serology
3876		LMA10	10	2015			Saliva	0	0	NA
7001		AYA1	7	2016			Saliva	0	0	0
5359		LMA6	11	2016			NA	NA	NA	NA
7969		API17	8	2015			Saliva	0	0	0
7999		CUS8	8	2015			Saliva	0	0	0
4513		LMA5	2	2018			Saliva	1	0	NA
5359		LMA6	3	2018			Saliva	1	0	NA
5410		API1	6	2016			Saliva	1	0	0
5611		HUA2	11	2015			Saliva	1	0	0
6024		CAJ4	12	2016			Saliva	1	1	NA
6772		AYA1	7	2016			Saliva	1	0	0
6940		AYA1	7	2016			Saliva	1	0	0
7181		AYA1	7	2016			NA	NA	NA	0
7081		AYA11	11	2017			Saliva	1	0	0
7100		API1	6	2016			Saliva	1	0	0
7502		CUS8	8	2015			NA	NA	NA	1
7181		AYA12	7	2015			Saliva	1	0	0
7502		CUS8	5	2016			Saliva	1	0	0
7570		API140	8	2015			Saliva	1	0	0
7571		API140	5	2016			Saliva	1	0	0
7577		API140	8	2015			Saliva	1	0	0
7579		API140	8	2015			Saliva	1	0	0
7582		API140	8	2015			Saliva	1	0	0
7588		API18	8	2015			Saliva	1	0	1
7831		AYA4	7	2015			Saliva	1	0	1
7878		AYA15	7	2015			Saliva	1	0	NA
7917		CUS6	8	2015			Saliva	1	0	0
7957		API17	8	2015			Saliva	1	0	0
7962		API17	8	2015			Saliva	1	0	0
7966		API17	8	2015			Saliva	1	0	0
8009		HUA1	10	2016			Saliva	1	0	0
8010		HUA1	10	2016			Saliva	1	0	0
8011		HUA1	10	2016			Saliva	1	0	0
8014		HUA1	10	2016			Saliva	1	0	0
8017		HUA1	10	2016			Saliva	1	0	0
8026		HUA4	10	2016			Saliva	1	0	0
8028		HUA4	10	2016			Saliva	1	0	0
8029		HUA4	10	2016			Saliva	1	0	0
8035		HUA4	10	2016			Saliva	1	0	0
8036		HUA4	10	2016			Saliva	1	0	0
8049		LMA6	11	2016			Saliva	1	0	0
8064		LMA6	11	2016			Blood	1	NA	0
8064		LMA6	5	2017			NA	NA	NA	0
8065		LMA6	11	2016			Blood	1	NA	0
8074		LMA6	11	2016			Blood	0	NA	NA
8075		LMA6	11	2016			Blood	0	NA	0
8086		CAJ1	11	2016			Blood	0	NA	0
8086		CAJ1	7	2017			NA	NA	NA	0
8086		CAJ1	12	2016			NA	NA	NA	NA
8087		CAJ1	11	2016			Blood	1	NA	0
8087		CAJ1	12	2016			NA	NA	NA	NA
8088		CAJ1	11	2016			Blood	0	NA	1
8088		CAJ1	7	2017			NA	NA	NA	1
8088		CAJ1	8	2018			NA	NA	NA	NA
8089		CAJ1	11	2016			Blood	0	NA	0
8090		CAJ1	11	2016			Blood	0	NA	1
8090		CAJ1	7	2017			NA	NA	NA	1
8090		CAJ1	12	2016			NA	NA	NA	NA
8090		CAJ1	8	2018			NA	NA	NA	NA
8091		CAJ1	7	2017			NA	NA	NA	0
8091		CAJ1	12	2016			Blood	1	NA	NA
8091		CAJ1	8	2018			NA	NA	NA	NA
8093		CAJ1	12	2016			Blood	1	NA	0
8207		AYA11	7	2016			Saliva	1	0	0
8208		AYA11	7	2016			Saliva	1	0	0
8209		AYA11	7	2016			Saliva	1	0	0
8210		AYA11	7	2016			Saliva	1	0	0
8211		AYA11	7	2016			Saliva	1	0	0
8230		AYA1	7	2016			Blood	1	NA	0
8231		AYA1	7	2016			Blood	0	NA	0
8232		AYA1	7	2016			Blood	1	NA	0
8237		AYA1	7	2016			Saliva	1	0	0
8238		AYA1	7	2016			Saliva	1	0	1
8239		AYA1	7	2016			Saliva	1	0	0
8240		AYA1	7	2016			Saliva	1	0	0
8241		AYA1	7	2016			Blood	0	NA	1
8241		AYA1	10	2017			Saliva	1	0	1
8242		AYA1	7	2016			Saliva	1	0	0
8297		AYA14	7	2016			Saliva	1	0	0
8299		AYA14	7	2016			Blood	1	NA	0
8301		AYA14	7	2016			Blood	0	NA	0
8302		AYA14	7	2016			Blood	1	NA	0
8303		AYA14	7	2016			Blood	0	NA	0
8304		AYA14	7	2016			Blood	0	NA	0
8305		AYA14	7	2016			Blood	0	NA	0
8306		AYA14	7	2016			Blood	0	NA	0
8307		AYA14	7	2016			Blood	0	NA	0
8328		API17	7	2016			Saliva	1	0	0
8336		HUA2	10	2016			Saliva	1	0	1
8342		HUA2	10	2016			Saliva	1	0	0
8346		HUA2	10	2016			Saliva	1	0	0
8381		CAJ4	12	2016			Saliva	1	0	0
8382		CAJ4	12	2016			Saliva	1	0	0
8383		CAJ4	12	2016			Saliva	1	0	0
8384		CAJ4	12	2016			Saliva	1	0	0
8404		AMA2	12	2016			Saliva	1	0	NA
8406		AMA2	12	2016			Saliva	1	0	NA
8407		AMA2	12	2016			Saliva	1	0	NA
8408		AMA2	12	2016			Saliva	1	0	NA
8409		AMA2	12	2016			Saliva	1	0	NA
8429		LMA12	1	2017			Saliva	1	0	NA
8431		LMA12	1	2017			Saliva	1	0	NA
8514		LMA4	3	2017			Saliva	1	0	NA
8515		LMA4	3	2017			Saliva	1	0	NA
8523		LMA4	3	2017			Saliva	1	0	NA
9085		LMA6	4	2016			Blood	0	NA	NA
9105		LMA5	4	2016			NA	NA	NA	1
9105		LMA5	2	2018			Saliva	1	0	NA
9132		API141	5	2016			Saliva	1	0	0
9133		API141	5	2016			Saliva	1	0	0
9217		CUS8	5	2016			NA	NA	NA	0
9217		CUS8	6	2017			NA	NA	NA	0
9217		CUS8	6	2018			Saliva	1	0	NA
9219		CUS8	5	2016			NA	NA	NA	1
9219		CUS8	6	2018			Saliva	1	0	NA
9232		CUS8	5	2016			Saliva	1	0	0
9233		CUS8	5	2016			Saliva	1	0	0
9234		CUS8	5	2016			Saliva	1	0	0
9235		CUS8	5	2016			Saliva	1	0	0
9244		API140	5	2016			Saliva	1	0	0
9255		API140	5	2016			Saliva	1	0	0
9256		API140	5	2016			Saliva	1	0	0
9257		API140	5	2016			Saliva	1	0	0
9258		API140	5	2016			Saliva	1	0	0
9281		API1	6	2016			Saliva	1	0	0
9281		API1	6	2017			NA	NA	NA	1
9282		API1	6	2016			Saliva	1	0	0
9283		API1	6	2016			Saliva	1	0	0
9284		AYA15	6	2016			Saliva	1	0	0
9453		AYA15	6	2017			Saliva	1	0	0
9455		AYA15	6	2017			Saliva	1	0	NA
9456		AYA15	6	2017			Saliva	1	0	NA
9547		CUS8	6	2017			NA	NA	NA	0
9547		CUS8	6	2018			Saliva	1	0	NA
9556		CUS8	6	2017			NA	NA	NA	0
9556		CUS8	6	2018			Saliva	1	0	NA
9558		CUS8	6	2017			NA	NA	NA	1
9558		CUS8	6	2018			Saliva	1	0	NA
9561		CUS8	6	2017			NA	NA	NA	0
9561		CUS8	6	2018			Saliva	1	0	NA
9569		CUS8	6	2017			NA	NA	NA	0
9569		CUS8	6	2018			Saliva	1	0	NA
9836		AYA15	11	2017			Saliva	1	0	0
10059		LMA6	3	2018			Saliva	1	0	NA
10073		AYA15	11	2018			NA	NA	NA	NA
10073		AYA15	5	2018			Saliva	1	0	NA
10092		AYA15	5	2018			Saliva	1	0	NA
10141		CUS8	6	2018			Saliva	1	0	NA
10142		CUS8	6	2018			Saliva	1	0	NA
10143		CUS8	6	2018			Saliva	1	0	NA
10144		CUS8	6	2018			Saliva	1	0	NA
10145		CUS8	6	2018			Saliva	1	0	NA
10146		CUS8	6	2018			Saliva	1	0	NA
10147		CUS8	6	2018			Saliva	1	0	NA
10148		CUS8	6	2018			Saliva	1	0	NA
10149		CUS8	6	2018			Saliva	1	0	NA
10150		CUS8	6	2018			Saliva	1	0	NA
10151		CUS8	6	2018			Saliva	1	0	NA
10152		CUS8	6	2018			Saliva	1	0	NA
10153		CUS8	6	2018			Saliva	1	0	NA
10154		CUS8	6	2018			Saliva	1	0	NA
10155		CUS8	6	2018			Saliva	1	0	NA
10156		CUS8	6	2018			Saliva	1	0	NA
10242		HUA4	8	2018			Saliva	1	0	NA
10244		HUA4	8	2018			Saliva	1	0	NA
10245		HUA4	8	2018			Saliva	1	0	NA
10258		HUA4	8	2018			Saliva	1	0	NA
D216		LR3	NA	2017			Saliva	1	0	NA
D242		LR3	NA	2017			Saliva	1	0	NA
D243		LR3	NA	2017			Saliva	1	0	NA
D244		LR3	NA	2017			Saliva	1	0	NA
D245		LR3	NA	2017			Saliva	1	0	NA
D246		LR3	NA	2017			Saliva	1	0	NA
D247		LR3	NA	2017			Saliva	1	0	NA
D248		LR3	NA	2017			Saliva	1	0	NA
D249		LR3	NA	2017			Saliva	1	0	NA
D250		LR3	NA	2017			Saliva	1	0	NA
