# Supplementary material for: Epidemiology and biology of a herpesvirus in rabies endemic vampire bat populations
Source: Nat Commun. 2020 Nov 23;11:5951. doi: 10.1038/s41467-020-19832-4 (PMC7683562; doi:10.1038/s41467-020-19832-4)
Supplement: Supplementary file 5 — Supplementary Data 2 [file 41467_2020_19832_MOESM5_ESM.xlsx]

## Sheet: Sheet1
qseqid	stitle	pident	length	qstart	qend	sstart	send	evalue
10148_c5_4	gi|14251005|ref|NP_116367.1| T23 [Tupaiid herpesvirus 1]	31.9	304	3386	2511	1	303	3.8e-38
10148_c5_4	gi|448824863|ref|YP_007417795.1| GP23 [Caviid herpesvirus 2]	31.6	297	3386	2511	1	294	1.1e-37
10148_c5_4	gi|493086015|ref|YP_081483.2| tegument protein UL24 [Human herpesvirus 5]	34.9	278	4667	3840	81	352	6.6e-35
10148_c5_4	gi|499074413|ref|NP_612668.2| tegument protein UL24 [Panine herpesvirus 2]	34.2	275	4640	3822	85	353	7.3e-34
10148_c5_4	gi|448824864|ref|YP_007417796.1| GP24 [Caviid herpesvirus 2]	31.9	276	4661	3840	125	391	3.6e-33
10148_c5_4	gi|51556500|ref|YP_068134.1| rh40 [Macacine herpesvirus 3]	28.6	287	3317	2475	35	301	1.7e-30
10148_c5_4	gi|360086512|ref|YP_004940196.1| tegument protein UL24 [Saimiriine herpesvirus 4]	34.9	278	4634	3810	31	302	2.2e-30
10148_c5_4	gi|359946469|ref|YP_004936001.1| tegument protein UL24 [Cercopithecine herpesvirus 5]	33.6	268	4634	3840	39	300	4.9e-30
10148_c5_4	gi|360040916|ref|YP_004940050.1| tegument protein UL24 [Aotine herpesvirus 1]	34.2	272	4634	3840	31	297	1.1e-29
10148_c5_4	gi|51556502|ref|YP_068136.1| rh42 [Macacine herpesvirus 3]	33.3	282	4667	3840	28	300	1.4e-29
10148_c5_5	gi|425707231|ref|YP_007016428.1| E25 [Murid herpesvirus 8]	31.3	393	1323	2486	272	658	2.8e-49
10148_c5_5	gi|14251006|ref|NP_116368.1| T25 [Tupaiid herpesvirus 1]	28.6	419	1326	2552	272	674	1.4e-45
10148_c5_5	gi|61660143|ref|YP_214034.1| UL25 family homolog [Murid herpesvirus 1]	26.3	453	1125	2459	426	873	1.7e-43
10148_c5_5	gi|9845313|ref|NP_064127.1| pR25 [Rat cytomegalovirus Maastricht]	27.1	387	1326	2474	377	756	2.1e-36
10148_c5_5	gi|14251008|ref|NP_116370.1| T27 [Tupaiid herpesvirus 1]	31.1	341	4996	4073	217	556	2e-31
10148_c5_5	gi|360040917|ref|YP_004940051.1| tegument protein UL25 [Aotine herpesvirus 1]	26.7	393	1311	2471	153	525	1.8e-27
10148_c5_5	gi|448824865|ref|YP_007417797.1| GP25 [Caviid herpesvirus 2]	23.5	413	1365	2570	145	543	2.3e-27
10148_c5_5	gi|360086513|ref|YP_004940197.1| tegument protein UL25 [Saimiriine herpesvirus 4]	26.7	390	1311	2471	134	508	1.1e-26
10148_c5_5	gi|359946470|ref|YP_004936002.1| tegument protein UL25 [Cercopithecine herpesvirus 5]	25.7	401	1326	2522	159	543	7.4e-26
10148_c5_5	gi|52139211|ref|YP_081484.1| tegument protein UL25 [Human herpesvirus 5]	24.4	427	1326	2585	198	613	4e-24
10148_c5_6	gi|14251010|ref|NP_116372.1| T28 [Tupaiid herpesvirus 1]	54.2	321	1889	948	1	321	5.5e-98
10148_c5_6	gi|448824868|ref|YP_007417800.1| GP28 [Caviid herpesvirus 2]	42.3	317	1886	948	20	333	6.2e-65
10148_c5_6	gi|448824868|ref|YP_007417800.1| GP28 [Caviid herpesvirus 2]	26.6	301	4879	4007	45	328	5.1e-11
10148_c5_6	gi|425707236|ref|YP_007016433.1| E28 [Murid herpesvirus 8]	32.1	296	1820	960	81	363	9.6e-34
10148_c5_6	gi|425707236|ref|YP_007016433.1| E28 [Murid herpesvirus 8]	26.5	302	4879	3995	84	365	4.5e-07
10148_c5_6	gi|61660150|ref|YP_214041.1| hypothetical protein MuHV1_gp033 [Murid herpesvirus 1]	33.4	287	1820	981	127	403	2e-31
10148_c5_6	gi|61660150|ref|YP_214041.1| hypothetical protein MuHV1_gp033 [Murid herpesvirus 1]	28.5	242	4684	3995	188	412	3.4e-07
10148_c5_6	gi|9845320|ref|NP_064134.1| pR28 [Rat cytomegalovirus Maastricht]	33.7	288	1808	975	92	369	2.2e-30
10148_c5_6	gi|9845320|ref|NP_064134.1| pR28 [Rat cytomegalovirus Maastricht]	28.1	281	4789	3977	122	382	1.4e-05
10148_c5_6	gi|14251008|ref|NP_116370.1| T27 [Tupaiid herpesvirus 1]	35.8	215	647	9	12	222	6e-28
10148_c5_7	gi|51556507|ref|YP_068141.1| rh47 [Macacine herpesvirus 3]	35.1	262	2326	1544	50	310	1.4e-37
10148_c5_7	gi|359946473|ref|YP_004936005.1| protein UL29 [Cercopithecine herpesvirus 5]	33.7	270	2326	1538	386	654	1.5e-34
10148_c5_7	gi|359946473|ref|YP_004936005.1| protein UL29 [Cercopithecine herpesvirus 5]	29.7	310	3567	2665	26	335	6e-28
10148_c5_7	gi|448824870|ref|YP_007417802.1| GP29 [Caviid herpesvirus 2]	31.8	305	2434	1535	336	635	1.6e-33
10148_c5_7	gi|448824870|ref|YP_007417802.1| GP29 [Caviid herpesvirus 2]	33.3	291	3558	2719	13	293	1.4e-32
10148_c5_7	gi|448824870|ref|YP_007417802.1| GP29 [Caviid herpesvirus 2]	24.1	257	1182	430	378	622	5.5e-05
10148_c5_7	gi|224027146|ref|YP_081487.2| protein UL29 [Human herpesvirus 5]	33.2	256	2326	1565	409	662	5.3e-32
10148_c5_7	gi|224027146|ref|YP_081487.2| protein UL29 [Human herpesvirus 5]	29.6	311	3570	2665	48	358	1.7e-30
10148_c5_7	gi|224027146|ref|YP_081487.2| protein UL29 [Human herpesvirus 5]	25	172	948	436	489	657	0.00061
10148_c5_7	gi|360040921|ref|YP_004940055.1| protein UL29 [Aotine herpesvirus 1]	32.3	266	2326	1535	384	647	2e-31
10148_c5_8	gi|14251017|ref|NP_116379.1| T30 [Tupaiid herpesvirus 1]	39.9	456	2753	1398	89	527	9.5e-82
10148_c5_8	gi|52139217|ref|YP_081490.1| protein UL31 [Human herpesvirus 5]	33.2	476	3222	4601	124	590	1.8e-64
10148_c5_8	gi|20026634|ref|NP_612675.1| protein UL31 [Panine herpesvirus 2]	33.4	470	3222	4601	98	558	5.2e-64
10148_c5_8	gi|359946475|ref|YP_004936007.1| protein UL31 [Cercopithecine herpesvirus 5]	33.8	468	3225	4601	72	528	2.6e-63
10148_c5_8	gi|51556514|ref|YP_068148.1| rh54 [Macacine herpesvirus 3]	32.8	467	3225	4601	82	537	1.6e-60
10148_c5_8	gi|360040923|ref|YP_004940057.1| protein UL31 [Aotine herpesvirus 1]	30.1	491	3225	4601	177	655	1.2e-57
10148_c5_8	gi|14251018|ref|NP_116380.1| T31 [Tupaiid herpesvirus 1]	31.3	470	3225	4604	40	501	2.3e-56
10148_c5_8	gi|360086519|ref|YP_004940203.1| protein UL31 [Saimiriine herpesvirus 4]	29.5	475	3222	4601	121	583	1.4e-53
10148_c5_8	gi|448824873|ref|YP_007417805.1| GP31 [Caviid herpesvirus 2]	29.6	433	3324	4601	59	485	2.3e-43
10148_c5_8	gi|448824872|ref|YP_007417804.1| GP30 [Caviid herpesvirus 2]	48.1	181	2753	2211	37	215	1.9e-42
10148_c5_9	gi|14251021|ref|NP_116383.1| T33 [Tupaiid herpesvirus 1]	51.2	338	2013	3023	14	349	1.3e-94
10148_c5_9	gi|425707240|ref|YP_007016437.1| E33 [Murid herpesvirus 8]	47.6	332	2022	3017	17	345	2.4e-93
10148_c5_9	gi|9845324|ref|NP_064138.1| pR33 [Rat cytomegalovirus Maastricht]	49.3	341	2022	3023	17	354	4e-88
10148_c5_9	gi|360086521|ref|YP_004940205.1| envelope glycoprotein UL33 [Saimiriine herpesvirus 4]	44.2	335	2013	3017	16	346	2e-87
10148_c5_9	gi|360040925|ref|YP_004940059.1| envelope glycoprotein UL33 [Aotine herpesvirus 1]	45.5	336	2019	3023	18	349	5.7e-87
10148_c5_9	gi|52139219|ref|YP_081492.1| envelope glycoprotein UL33 [Human herpesvirus 5]	44.2	342	2025	3050	17	353	7.5e-87
10148_c5_9	gi|20026636|ref|NP_612677.1| envelope glycoprotein UL33 [Panine herpesvirus 2]	41.8	349	2025	3029	17	364	2.9e-83
10148_c5_9	gi|359946477|ref|YP_004936009.1| envelope glycoprotein UL33 [Cercopithecine herpesvirus 5]	42.4	335	2013	3017	13	342	6.1e-81
10148_c5_9	gi|448824875|ref|YP_007417807.1| GP33 [Caviid herpesvirus 2]	39.9	323	2022	2990	20	341	5.9e-76
10148_c5_9	gi|51556516|ref|YP_068150.1| rh56 [Macacine herpesvirus 3]	42.1	266	2193	2990	1	262	8.3e-62
10148_c5_10	gi|14251023|ref|NP_116385.1| T35 [Tupaiid herpesvirus 1]	39.9	489	320	1759	8	492	4.8e-94
10148_c5_10	gi|448824877|ref|YP_007417809.1| GP35 [Caviid herpesvirus 2]	32.4	491	332	1753	12	496	1.1e-66
10148_c5_10	gi|61660157|ref|YP_214048.1| UL25 family homolog [Murid herpesvirus 1]	30.2	486	302	1750	6	480	1.1e-61
10148_c5_10	gi|9845326|ref|NP_064140.1| pR35 [Rat cytomegalovirus Maastricht]	30.1	475	344	1753	18	481	9.5e-58
10148_c5_10	gi|425707242|ref|YP_007016439.1| E35 [Murid herpesvirus 8]	29.4	469	344	1741	12	465	3.4e-55
10148_c5_10	gi|20026628|ref|NP_612679.1| tegument protein UL35 [Panine herpesvirus 2]	32	512	332	1759	29	520	5.4e-53
10148_c5_10	gi|359946479|ref|YP_004936011.1| tegument protein UL35 [Cercopithecine herpesvirus 5]	30.2	494	332	1753	8	490	7.1e-53
10148_c5_10	gi|360040927|ref|YP_004940061.1| tegument protein UL35 [Aotine herpesvirus 1]	29.3	484	326	1753	11	482	2.7e-52
10148_c5_10	gi|360086523|ref|YP_004940207.1| tegument protein UL35 [Saimiriine herpesvirus 4]	29	490	326	1753	11	482	1.1e-50
10148_c5_10	gi|425707243|ref|YP_007016440.1| E36 [Murid herpesvirus 8]	31.5	432	3977	2721	59	466	1.5e-50
10148_c5_11	gi|360086526|ref|YP_004940210.1| protein UL38 [Saimiriine herpesvirus 4]	29.3	283	1996	1169	12	292	4.6e-36
10148_c5_11	gi|360040930|ref|YP_004940064.1| protein UL38 [Aotine herpesvirus 1]	35.1	228	1996	1334	12	239	2.3e-35
10148_c5_11	gi|20026640|ref|NP_612682.1| protein UL38 [Panine herpesvirus 2]	37.2	215	1984	1364	29	240	1.9e-34
10148_c5_11	gi|448824879|ref|YP_007417811.1| GP38 [Caviid herpesvirus 2]	32.1	246	2011	1310	51	296	2.8e-33
10148_c5_11	gi|52139224|ref|YP_081497.1| protein UL38 [Human herpesvirus 5]	34.9	212	1984	1364	27	238	1.4e-32
10148_c5_11	gi|425707245|ref|YP_007016442.1| E38 [Murid herpesvirus 8]	31.5	241	1996	1289	10	250	4.5e-31
10148_c5_11	gi|359946481|ref|YP_004936014.1| protein UL38 [Cercopithecine herpesvirus 5]	35.8	215	1984	1364	23	234	7.6e-31
10148_c5_11	gi|51556524|ref|YP_068158.1| rh64 [Macacine herpesvirus 3]	34.1	232	2035	1364	8	231	8.4e-30
10148_c5_11	gi|9845329|ref|NP_064143.1| pR38 [Rat cytomegalovirus Maastricht]	33	218	1975	1337	17	234	1e-27
10148_c5_11	gi|14251025|ref|NP_116387.1| T38 [Tupaiid herpesvirus 1]	33.3	228	1984	1346	38	263	6.7e-27
10148_c5_13	gi|360086530|ref|YP_004940215.1| tegument protein UL43 [Saimiriine herpesvirus 4]	34.7	311	4306	3377	9	303	1.2e-41
10148_c5_13	gi|360040934|ref|YP_004940069.1| tegument protein UL43 [Aotine herpesvirus 1]	33.4	326	4339	3374	19	333	3.8e-38
10148_c5_13	gi|9845334|ref|NP_064148.1| pR43 [Rat cytomegalovirus Maastricht]	30.7	313	4306	3392	203	511	2.8e-33
10148_c5_13	gi|425707252|ref|YP_007016449.1| E43 [Murid herpesvirus 8]	30.6	317	4306	3374	162	468	2.8e-33
10148_c5_13	gi|52139228|ref|YP_081501.1| tegument protein UL43 [Human herpesvirus 5]	32.6	310	4279	3377	124	412	1.8e-32
10148_c5_13	gi|359946486|ref|YP_004936018.1| tegument protein UL43 [Cercopithecine herpesvirus 5]	30.4	303	4267	3380	25	310	4.9e-30
10148_c5_13	gi|20026644|ref|NP_612686.1| tegument protein UL43 [Panine herpesvirus 2]	30.9	311	4279	3377	105	392	4.6e-28
10148_c5_13	gi|61660164|ref|YP_214055.1| US22 family homolog [Murid herpesvirus 1]	27.9	315	4306	3374	264	570	3e-27
10148_c5_13	gi|51556529|ref|YP_068163.1| rh69 [Macacine herpesvirus 3]	29.6	318	4294	3365	17	315	1.1e-26
10148_c5_13	gi|51874247|ref|YP_073765.1| tegument protein UL43 [Human herpesvirus 7]	27.5	298	4252	3365	16	298	9.3e-21
10148_c5_14	gi|360040935|ref|YP_004940070.1| DNA polymerase processivity subunit [Aotine herpesvirus 1]	55.1	396	1698	514	9	385	9.7e-119
10148_c5_14	gi|360086531|ref|YP_004940216.1| DNA polymerase processivity subunit [Saimiriine herpesvirus 4]	55.7	397	1698	514	9	382	5.3e-117
10148_c5_14	gi|359946487|ref|YP_004936019.1| DNA polymerase processivity subunit [Cercopithecine herpesvirus 5]	55.1	396	1698	514	9	386	5e-115
10148_c5_14	gi|425707253|ref|YP_007016450.1| E44 [Murid herpesvirus 8]	52.9	399	1701	514	9	384	4.2e-114
10148_c5_14	gi|51556530|ref|YP_068164.1| rh70 [Macacine herpesvirus 3]	54	396	1698	514	9	388	1.2e-113
10148_c5_14	gi|52139229|ref|YP_081502.1| DNA polymerase processivity subunit [Human herpesvirus 5]	53.9	425	1698	514	9	431	2.7e-113
10148_c5_14	gi|20026645|ref|NP_612687.1| DNA polymerase processivity subunit [Panine herpesvirus 2]	52.2	423	1698	514	9	423	2.6e-111
10148_c5_14	gi|14251035|ref|NP_116397.1| T44 [Tupaiid herpesvirus 1]	53	396	1701	514	9	380	2.6e-111
10148_c5_14	gi|61660165|ref|YP_214056.1| DNA binding protein [Murid herpesvirus 1]	50.8	427	1698	514	11	408	7.4e-111
10148_c5_14	gi|9845336|ref|NP_064150.1| pR44 [Rat cytomegalovirus Maastricht]	51.2	420	1698	514	20	418	5.5e-106
10148_c5_15	gi|360086534|ref|YP_004940219.1| tegument protein UL37 [Saimiriine herpesvirus 4]	31.9	809	2436	4829	177	950	1.5e-108
10148_c5_15	gi|360086534|ref|YP_004940219.1| tegument protein UL37 [Saimiriine herpesvirus 4]	38.5	104	1791	2099	1	98	5.1e-11
10148_c5_15	gi|360040938|ref|YP_004940073.1| tegument protein UL37 [Aotine herpesvirus 1]	31.5	822	2397	4838	165	954	3.4e-108
10148_c5_15	gi|360040938|ref|YP_004940073.1| tegument protein UL37 [Aotine herpesvirus 1]	36.1	108	1806	2126	6	107	3.9e-11
10148_c5_15	gi|51556536|ref|YP_068170.1| rh76 [Macacine herpesvirus 3]	31.5	826	2397	4829	167	947	7.2e-106
10148_c5_15	gi|51556536|ref|YP_068170.1| rh76 [Macacine herpesvirus 3]	39.4	104	1806	2114	7	108	1.9e-10
10148_c5_15	gi|14251038|ref|NP_116400.1| T47 [Tupaiid herpesvirus 1]	30.4	831	2400	4841	217	1026	2.1e-105
10148_c5_15	gi|14251038|ref|NP_116400.1| T47 [Tupaiid herpesvirus 1]	34.7	101	1806	2105	8	103	2.5e-10
10148_c5_15	gi|359946490|ref|YP_004936022.1| tegument protein UL37 [Cercopithecine herpesvirus 5]	32.1	730	2397	4580	168	860	1.5e-103
10148_c5_15	gi|359946490|ref|YP_004936022.1| tegument protein UL37 [Cercopithecine herpesvirus 5]	42.2	83	1806	2051	7	89	3.3e-10
10148_c5_16	gi|360040939|ref|YP_004940074.1| large tegument protein [Aotine herpesvirus 1]	23.4	1235	1308	4973	336	1515	6.3e-86
10148_c5_16	gi|360040939|ref|YP_004940074.1| large tegument protein [Aotine herpesvirus 1]	43.6	234	297	995	1	226	3.6e-49
10148_c5_16	gi|360086535|ref|YP_004940220.1| large tegument protein [Saimiriine herpesvirus 4]	23.9	1283	1182	4973	299	1495	2.7e-84
10148_c5_16	gi|360086535|ref|YP_004940220.1| large tegument protein [Saimiriine herpesvirus 4]	44.4	234	297	995	1	226	2.5e-50
10148_c5_16	gi|14251039|ref|NP_116401.1| T48 [Tupaiid herpesvirus 1]	25.3	1263	1308	4943	376	1567	7.3e-74
10148_c5_16	gi|14251039|ref|NP_116401.1| T48 [Tupaiid herpesvirus 1]	51.7	234	297	995	1	227	6.8e-56
10148_c5_16	gi|51556538|ref|YP_068172.1| rh78 [Macacine herpesvirus 3]	21.3	1237	1308	4985	326	1498	6.1e-73
10148_c5_16	gi|51556538|ref|YP_068172.1| rh78 [Macacine herpesvirus 3]	46.2	234	297	995	1	228	9.5e-50
10148_c5_16	gi|448824889|ref|YP_007417821.1| GP48 [Caviid herpesvirus 2]	21.7	1253	1308	4985	301	1504	1.5e-71
10148_c5_16	gi|448824889|ref|YP_007417821.1| GP48 [Caviid herpesvirus 2]	40	235	297	995	1	228	9.3e-37
10148_c5_17	gi|448824892|ref|YP_007417824.1| GP49 [Caviid herpesvirus 2]	48.7	460	4002	2704	65	514	3.1e-125
10148_c5_17	gi|360086537|ref|YP_004940222.1| protein UL49 [Saimiriine herpesvirus 4]	46.9	429	4002	2716	41	458	1.1e-106
10148_c5_17	gi|360086537|ref|YP_004940222.1| protein UL49 [Saimiriine herpesvirus 4]	54.5	22	4392	4327	6	27	15
10148_c5_17	gi|360040941|ref|YP_004940076.1| protein UL49 [Aotine herpesvirus 1]	45.6	434	4002	2713	41	460	3.6e-105
10148_c5_17	gi|360040941|ref|YP_004940076.1| protein UL49 [Aotine herpesvirus 1]	46.2	26	4392	4315	6	31	12
10148_c5_17	gi|425707259|ref|YP_007016456.1| E49 [Murid herpesvirus 8]	43.8	434	4002	2704	43	466	7.9e-105
10148_c5_17	gi|425707259|ref|YP_007016456.1| E49 [Murid herpesvirus 8]	44.4	27	4395	4315	4	30	45
10148_c5_17	gi|52139235|ref|YP_081508.1| protein UL49 [Human herpesvirus 5]	45	449	4005	2704	81	519	1.4e-104
10148_c5_17	gi|52139235|ref|YP_081508.1| protein UL49 [Human herpesvirus 5]	39.4	33	4410	4312	12	43	6.9
10148_c5_17	gi|359946493|ref|YP_004936025.1| protein UL49 [Cercopithecine herpesvirus 5]	44.7	441	4011	2704	38	462	1.8e-104
10148_c5_18	gi|14251044|ref|NP_116406.1| T52 [Tupaiid herpesvirus 1]	46.7	576	1218	2918	43	575	6.9e-133
10148_c5_18	gi|20026654|ref|NP_612696.1| DNA packaging protein UL32 [Panine herpesvirus 2]	43.2	600	1218	2918	84	640	1.1e-127
10148_c5_18	gi|61660174|ref|YP_214065.1| hypothetical protein MuHV1_gp057 [Murid herpesvirus 1]	44	571	1218	2918	2	517	3.3e-127
10148_c5_18	gi|360086540|ref|YP_004940225.1| DNA packaging protein UL32 [Saimiriine herpesvirus 4]	44.1	567	1218	2918	5	515	1.3e-126
10148_c5_18	gi|448824895|ref|YP_007417827.1| GP52 [Caviid herpesvirus 2]	43.7	577	1218	2918	5	526	1.8e-125
10148_c5_18	gi|359946496|ref|YP_004936028.1| DNA packaging protein UL32 [Cercopithecine herpesvirus 5]	42.4	573	1218	2918	12	543	3.1e-125
10148_c5_18	gi|51556542|ref|YP_068176.1| rh83 [Macacine herpesvirus 3]	43.4	588	1218	2918	12	551	9e-125
10148_c5_18	gi|425707262|ref|YP_007016459.1| E52 [Murid herpesvirus 8]	43.8	569	1218	2918	2	506	5e-123
10148_c5_18	gi|9633107|ref|NP_050217.1| virion protein [Human herpesvirus 6B]	37.4	508	1398	2918	29	484	1.3e-94
10148_c5_18	gi|9628338|ref|NP_042929.1| DNA packaging protein UL32 [Human herpesvirus 6A]	37.4	508	1398	2918	29	484	1.1e-93
10148_c5_19	gi|425707264|ref|YP_007016461.1| E54 [Murid herpesvirus 8]	48.5	823	2465	12	1	767	3.9e-221
10148_c5_19	gi|448824897|ref|YP_007417829.1| pol [Caviid herpesvirus 2]	47.5	835	2465	9	5	819	2.6e-217
10148_c5_19	gi|448824898|ref|YP_007417830.1| glycoprotein B [Caviid herpesvirus 2]	45.5	730	4997	2865	174	887	4.6e-177
10148_c5_19	gi|14251047|ref|NP_116409.1| T55 [Tupaiid herpesvirus 1]	44.8	743	4997	2826	215	942	1.6e-174
10148_c5_19	gi|61660176|ref|YP_214067.1| Glycoprotein B [Murid herpesvirus 1]	44.1	755	4997	2826	200	934	7.8e-169
10148_c5_19	gi|14251046|ref|NP_116408.1| T54 [Tupaiid herpesvirus 1]	46.8	679	2462	480	6	640	1.5e-167
10148_c5_19	gi|14251046|ref|NP_116408.1| T54 [Tupaiid herpesvirus 1]	68.1	144	434	9	738	881	1.5e-47
10148_c5_19	gi|425707265|ref|YP_007016462.1| E55 [Murid herpesvirus 8]	44.6	734	4997	2826	168	879	5.6e-167
10148_c5_19	gi|359946444|ref|YP_004936030.1| DNA polymerase catalytic subunit [Cercopithecine herpesvirus 5]	50.8	577	2465	759	1	557	8.1e-166
10148_c5_19	gi|359946444|ref|YP_004936030.1| DNA polymerase catalytic subunit [Cercopithecine herpesvirus 5]	64.3	199	605	9	570	765	1.7e-67
10148_c5_20	gi|14251048|ref|NP_116410.1| T56 [Tupaiid herpesvirus 1]	62.1	412	3046	1814	1	412	2.5e-151
10148_c5_20	gi|14251048|ref|NP_116410.1| T56 [Tupaiid herpesvirus 1]	62.7	268	1471	671	456	723	1.8e-96
10148_c5_20	gi|61660177|ref|YP_214068.1| HSV ICP18.5 homolog [Murid herpesvirus 1]	62.2	407	3046	1826	3	409	5.6e-151
10148_c5_20	gi|61660177|ref|YP_214068.1| HSV ICP18.5 homolog [Murid herpesvirus 1]	62.7	271	1477	668	462	731	1.2e-97
10148_c5_20	gi|425707266|ref|YP_007016463.1| E56 [Murid herpesvirus 8]	60.6	411	3046	1814	1	411	8.1e-150
10148_c5_20	gi|425707266|ref|YP_007016463.1| E56 [Murid herpesvirus 8]	53.9	345	1477	446	446	773	1e-96
10148_c5_20	gi|9845348|ref|NP_064162.1| pR56 [Rat cytomegalovirus Maastricht]	60.6	411	3046	1814	1	409	7.1e-146
10148_c5_20	gi|9845348|ref|NP_064162.1| pR56 [Rat cytomegalovirus Maastricht]	64.3	269	1477	674	534	801	6.1e-97
10148_c5_20	gi|51556550|ref|YP_068184.1| rh91 [Macacine herpesvirus 3]	58.2	409	3046	1820	1	409	2e-140
10148_c5_20	gi|51556550|ref|YP_068184.1| rh91 [Macacine herpesvirus 3]	61.5	270	1480	674	444	711	8.5e-91
10148_c5_21	gi|359946500|ref|YP_004936033.1| single-stranded DNA-binding protein [Cercopithecine herpesvirus 5]	46.1	817	2449	2	2	760	1.2e-196
10148_c5_21	gi|14251049|ref|NP_116411.1| T57 [Tupaiid herpesvirus 1]	49.6	671	1981	2	124	779	6.4e-179
10148_c5_21	gi|14251049|ref|NP_116411.1| T57 [Tupaiid herpesvirus 1]	56.4	117	2446	2096	2	118	3.8e-30
10148_c5_21	gi|51556551|ref|YP_068185.1| rh92 [Macacine herpesvirus 3]	49.2	661	1981	2	125	760	4.3e-175
10148_c5_21	gi|51556551|ref|YP_068185.1| rh92 [Macacine herpesvirus 3]	56.7	120	2449	2090	2	121	6.9e-32
10148_c5_21	gi|360040949|ref|YP_004940084.1| single-stranded DNA-binding protein [Aotine herpesvirus 1]	48	665	1981	2	125	759	7.5e-172
10148_c5_21	gi|360040949|ref|YP_004940084.1| single-stranded DNA-binding protein [Aotine herpesvirus 1]	52.1	119	2446	2090	3	121	7.1e-29
10148_c5_21	gi|360086545|ref|YP_004940230.1| single-stranded DNA-binding protein [Saimiriine herpesvirus 4]	46.8	664	1981	2	125	759	3e-168
10148_c5_21	gi|360086545|ref|YP_004940230.1| single-stranded DNA-binding protein [Saimiriine herpesvirus 4]	56.4	117	2446	2096	3	119	4e-32
10148_c5_21	gi|425707267|ref|YP_007016464.1| E57 [Murid herpesvirus 8]	43.7	663	1984	2	123	762	1.9e-159
10148_c5_24	gi|14251056|ref|NP_116418.1| T69 [Tupaiid herpesvirus 1]	40.9	286	2811	1957	240	505	1.2e-52
10148_c5_24	gi|425707269|ref|YP_007016466.1| E69 [Murid herpesvirus 8]	38.5	291	2832	1960	111	378	3.1e-48
10148_c5_24	gi|61660180|ref|YP_214071.1| Similar to HCMV transactivator [Murid herpesvirus 1]	35.8	302	2838	1942	161	446	9.9e-47
10148_c5_24	gi|9845351|ref|NP_064165.1| pR69 [Rat cytomegalovirus Maastricht]	34.5	339	2868	1960	188	514	3.8e-46
10148_c5_24	gi|51556556|ref|YP_068190.1| rh97 [Macacine herpesvirus 3]	35.2	290	2832	1963	252	519	3.5e-44
10148_c5_24	gi|448824902|ref|YP_007417834.1| GP69 [Caviid herpesvirus 2]	36	303	2832	1951	357	641	8.7e-43
10148_c5_24	gi|359946501|ref|YP_004936034.1| multifunctional expression regulator [Cercopithecine herpesvirus 5]	34.8	290	2832	1963	251	518	1.9e-42
10148_c5_24	gi|20026660|ref|NP_612702.1| multifunctional expression regulator [Panine herpesvirus 2]	34.7	291	2832	1960	278	545	2.1e-41
10148_c5_24	gi|52139244|ref|YP_081517.1| multifunctional expression regulator [Human herpesvirus 5]	34	291	2832	1960	256	523	2.4e-40
10148_c5_24	gi|360040950|ref|YP_004940085.1| multifunctional expression regulator [Aotine herpesvirus 1]	33.2	292	2832	1960	192	455	2.6e-39
10148_c5_25	gi|359946502|ref|YP_004936035.1| helicase-primase primase subunit [Cercopithecine herpesvirus 5]	40	829	2935	485	1	763	8.6e-168
10148_c5_25	gi|359946502|ref|YP_004936035.1| helicase-primase primase subunit [Cercopithecine herpesvirus 5]	43.1	65	199	8	782	846	2e-07
10148_c5_25	gi|52139245|ref|YP_081518.1| helicase-primase primase subunit [Human herpesvirus 5]	41.4	838	2935	485	1	802	8.6e-168
10148_c5_25	gi|52139245|ref|YP_081518.1| helicase-primase primase subunit [Human herpesvirus 5]	36.4	66	202	8	817	882	5.5e-05
10148_c5_25	gi|360040951|ref|YP_004940086.1| helicase-primase primase subunit [Aotine herpesvirus 1]	40.2	846	2935	485	1	785	1.4e-162
10148_c5_25	gi|360040951|ref|YP_004940086.1| helicase-primase primase subunit [Aotine herpesvirus 1]	48.4	62	187	2	799	860	3.3e-10
10148_c5_25	gi|360086547|ref|YP_004940232.1| helicase-primase primase subunit [Saimiriine herpesvirus 4]	40.6	825	2935	485	1	757	3.2e-162
10148_c5_25	gi|360086547|ref|YP_004940232.1| helicase-primase primase subunit [Saimiriine herpesvirus 4]	43.5	62	187	2	771	832	1.4e-08
10148_c5_25	gi|14251058|ref|NP_116420.1| T70 [Tupaiid herpesvirus 1]	40.8	856	2935	485	1	807	1e-160
10148_c5_25	gi|14251058|ref|NP_116420.1| T70 [Tupaiid herpesvirus 1]	48.5	66	199	2	837	902	7.9e-12
10148_c5_26	gi|14251063|ref|NP_116425.1| Y75 [Tupaiid herpesvirus 1]	36.7	724	4796	2670	12	721	6.3e-118
10148_c5_26	gi|448824909|ref|YP_007417841.1| GP75 [Caviid herpesvirus 2]	32.3	713	4736	2664	31	716	2.2e-99
10148_c5_26	gi|360086553|ref|YP_004940238.1| envelope glycoprotein H [Saimiriine herpesvirus 4]	31.9	696	4736	2664	38	687	4.7e-97
10148_c5_26	gi|359946508|ref|YP_004936041.1| envelope glycoprotein H [Cercopithecine herpesvirus 5]	32.7	704	4736	2664	37	708	3.3e-95
10148_c5_26	gi|51556563|ref|YP_068197.1| rh104 [Macacine herpesvirus 3]	32.6	694	4736	2682	38	707	8.2e-94
10148_c5_26	gi|52139248|ref|YP_081523.1| envelope glycoprotein H [Human herpesvirus 5]	33.2	710	4736	2676	49	732	1.7e-91
10148_c5_26	gi|360040957|ref|YP_004940092.1| envelope glycoprotein H [Aotine herpesvirus 1]	30.4	707	4736	2670	38	693	1e-88
10148_c5_26	gi|20026666|ref|NP_612708.1| envelope glycoprotein H [Panine herpesvirus 2]	32.4	716	4736	2670	65	758	3.4e-87
10148_c5_26	gi|425707276|ref|YP_007016473.1| E75 [Murid herpesvirus 8]	29.7	696	4709	2667	41	708	1e-80
10148_c5_26	gi|9845361|ref|NP_064175.1| pR75 [Rat cytomegalovirus Maastricht]	28.7	714	4706	2664	44	726	5.6e-74
10148_c5_27	gi|14251065|ref|NP_116427.1| T77 [Tupaiid herpesvirus 1]	52.4	475	1100	2524	127	580	3.8e-131
10148_c5_27	gi|52139250|ref|YP_081525.1| DNA packaging tegument protein UL25 [Human herpesvirus 5]	49.3	481	1082	2521	172	635	1e-123
10148_c5_27	gi|20026668|ref|NP_612710.1| DNA packaging tegument protein UL25 [Panine herpesvirus 2]	47.6	483	1088	2521	172	637	7.9e-121
10148_c5_27	gi|20026668|ref|NP_612710.1| DNA packaging tegument protein UL25 [Panine herpesvirus 2]	34.1	88	551	811	1	88	0.0067
10148_c5_27	gi|51556565|ref|YP_068199.1| rh106 [Macacine herpesvirus 3]	47.6	475	1097	2521	147	594	3.3e-119
10148_c5_27	gi|51556565|ref|YP_068199.1| rh106 [Macacine herpesvirus 3]	29.9	87	551	811	1	85	0.02
10148_c5_27	gi|359946510|ref|YP_004936043.1| DNA packaging tegument protein UL25 [Cercopithecine herpesvirus 5]	47.2	475	1097	2521	145	592	6.9e-117
10148_c5_27	gi|359946510|ref|YP_004936043.1| DNA packaging tegument protein UL25 [Cercopithecine herpesvirus 5]	31	87	551	811	1	85	0.033
10148_c5_27	gi|360040959|ref|YP_004940094.1| DNA packaging tegument protein UL25 [Aotine herpesvirus 1]	45.3	477	1097	2524	174	621	5.7e-111
10148_c5_27	gi|360086555|ref|YP_004940240.1| DNA packaging tegument protein UL25 [Saimiriine herpesvirus 4]	45.4	478	1097	2524	160	607	2.2e-110
10148_c5_28	gi|448824914|ref|YP_007417846.1| GP80 [Caviid herpesvirus 2]	45.9	270	57	854	7	257	2.7e-52
10148_c5_28	gi|448824914|ref|YP_007417846.1| GP80 [Caviid herpesvirus 2]	66.7	18	1095	1148	334	351	45
10148_c5_28	gi|9845366|ref|NP_064180.1| pR80 [Rat cytomegalovirus Maastricht]	41	278	39	854	74	315	9.2e-45
10148_c5_28	gi|9845366|ref|NP_064180.1| pR80 [Rat cytomegalovirus Maastricht]	66.7	18	1086	1139	365	382	100
10148_c5_28	gi|425707281|ref|YP_007016478.1| E80 [Murid herpesvirus 8]	40.1	267	57	854	24	251	1.3e-43
10148_c5_28	gi|425707281|ref|YP_007016478.1| E80 [Murid herpesvirus 8]	48.6	37	2781	2876	525	561	0.37
10148_c5_28	gi|14251070|ref|NP_116432.1| T82 [Tupaiid herpesvirus 1]	32	378	4858	3794	24	396	1.7e-43
10148_c5_28	gi|359946513|ref|YP_004936046.1| capsid maturation protease [Cercopithecine herpesvirus 5]	38.3	274	57	851	6	249	2.6e-39
10148_c5_28	gi|359946513|ref|YP_004936046.1| capsid maturation protease [Cercopithecine herpesvirus 5]	47.2	36	2781	2876	553	588	26
10148_c5_28	gi|359946513|ref|YP_004936046.1| capsid maturation protease [Cercopithecine herpesvirus 5]	72.2	18	1095	1148	307	324	100
10148_c5_29	gi|51556577|ref|YP_068211.1| rh118 [Macacine herpesvirus 3]	58.8	1038	5000	1902	315	1343	0
10148_c5_29	gi|359946520|ref|YP_004936053.1| major capsid protein [Cercopithecine herpesvirus 5]	58.7	1038	5000	1902	315	1343	0
10148_c5_29	gi|52139259|ref|YP_081534.1| major capsid protein [Human herpesvirus 5]	58.2	1059	5000	1902	315	1370	0
10148_c5_29	gi|9845371|ref|NP_064185.1| pR86 [Rat cytomegalovirus Maastricht]	58.2	1035	5000	1902	316	1349	0
10148_c5_29	gi|360086564|ref|YP_004940249.1| major capsid protein [Saimiriine herpesvirus 4]	57.3	1039	5000	1902	315	1347	0
10148_c5_29	gi|448824921|ref|YP_007417853.1| GP86 [Caviid herpesvirus 2]	57.9	1038	5000	1902	315	1348	0
10148_c5_29	gi|14251073|ref|NP_116435.1| T86 [Tupaiid herpesvirus 1]	58.2	1071	5000	1911	315	1383	0
10148_c5_29	gi|425707286|ref|YP_007016483.1| E86 [Murid herpesvirus 8]	56.6	1036	5000	1902	316	1347	0
10148_c5_29	gi|360040968|ref|YP_004940103.1| major capsid protein [Aotine herpesvirus 1]	56	1044	5000	1902	316	1354	0
10148_c5_29	gi|20026677|ref|NP_612719.1| major capsid protein [Panine herpesvirus 2]	54.2	1077	5000	1902	315	1386	0
10148_c5_30	gi|448824922|ref|YP_007417854.1| GP87 [Caviid herpesvirus 2]	73.6	345	2708	3742	546	890	2.8e-150
10148_c5_30	gi|448824922|ref|YP_007417854.1| GP87 [Caviid herpesvirus 2]	50	364	1127	2179	21	377	1.1e-98
10148_c5_30	gi|360086565|ref|YP_004940250.1| protein UL87 [Saimiriine herpesvirus 4]	69.3	348	2705	3748	476	822	1.5e-140
10148_c5_30	gi|360086565|ref|YP_004940250.1| protein UL87 [Saimiriine herpesvirus 4]	47.3	355	1127	2188	26	372	3.7e-86
10148_c5_30	gi|359946521|ref|YP_004936054.1| protein UL87 [Cercopithecine herpesvirus 5]	68.3	347	2708	3748	479	825	1.3e-139
10148_c5_30	gi|359946521|ref|YP_004936054.1| protein UL87 [Cercopithecine herpesvirus 5]	46.3	356	1109	2173	21	368	3e-80
10148_c5_30	gi|14251074|ref|NP_116436.1| T87 [Tupaiid herpesvirus 1]	72.7	337	2720	3730	525	861	8.4e-139
10148_c5_30	gi|14251074|ref|NP_116436.1| T87 [Tupaiid herpesvirus 1]	53.3	351	1124	2173	23	367	1.1e-101
10148_c5_30	gi|360040969|ref|YP_004940104.1| protein UL87 [Aotine herpesvirus 1]	68.7	348	2705	3748	527	874	8.4e-139
10148_c5_30	gi|360040969|ref|YP_004940104.1| protein UL87 [Aotine herpesvirus 1]	45	360	1103	2170	21	372	2.9e-83
10148_c5_31	gi|448824924|ref|YP_007417856.1| GP89 [Caviid herpesvirus 2]	79.1	374	1570	449	295	668	1.2e-172
10148_c5_31	gi|14251081|ref|NP_116438.1| T89 [Tupaiid herpesvirus 1]	78.2	367	1570	470	299	665	5.4e-170
10148_c5_31	gi|360086568|ref|YP_004940252.1| DNA packaging terminase subunit 1 [Saimiriine herpesvirus 4]	75.7	375	1570	449	297	670	5.1e-168
10148_c5_31	gi|360040971|ref|YP_004940106.1| DNA packaging terminase subunit 1 [Aotine herpesvirus 1]	75.7	375	1570	449	297	670	2.5e-167
10148_c5_31	gi|9845374|ref|NP_064188.1| pR89, partial [Rat cytomegalovirus Maastricht]	77.1	367	1570	470	1	366	1.4e-165
10148_c5_31	gi|425707289|ref|YP_007016486.1| E89 [Murid herpesvirus 8]	75.7	374	1570	449	297	668	5.2e-165
10148_c5_31	gi|359946523|ref|YP_004936056.1| DNA packaging terminase subunit 1 [Cercopithecine herpesvirus 5]	75.3	368	1570	473	295	662	7.1e-162
10148_c5_31	gi|52139262|ref|YP_081537.1| DNA packaging terminase subunit 1 [Human herpesvirus 5]	72.6	369	1570	473	297	665	1.2e-158
10148_c5_31	gi|20026680|ref|NP_612722.1| DNA packaging terminase subunit 1 [Panine herpesvirus 2]	71.5	369	1570	473	295	663	5.8e-156
10148_c5_31	gi|224020406|ref|NP_042953.2| DNA packaging terminase subunit 1 [Human herpesvirus 6A]	64.9	368	1570	467	292	659	1.8e-144
10148_c5_32	gi|359946523|ref|YP_004936056.1| DNA packaging terminase subunit 1 [Cercopithecine herpesvirus 5]	62.7	295	2326	1442	1	294	2.6e-103
10148_c5_32	gi|52139262|ref|YP_081537.1| DNA packaging terminase subunit 1 [Human herpesvirus 5]	61.5	296	2326	1442	1	296	3.7e-102
10148_c5_32	gi|448824924|ref|YP_007417856.1| GP89 [Caviid herpesvirus 2]	63.6	286	2299	1442	10	294	1.4e-101
10148_c5_32	gi|20026680|ref|NP_612722.1| DNA packaging terminase subunit 1 [Panine herpesvirus 2]	61	295	2326	1442	1	294	5.3e-101
10148_c5_32	gi|14251081|ref|NP_116438.1| T89 [Tupaiid herpesvirus 1]	61	300	2326	1442	1	298	7.7e-100
10148_c5_32	gi|61660204|ref|YP_214095.1| Conserved herpesvirus spliced gene [Murid herpesvirus 1]	60.6	292	2308	1439	7	298	3.8e-99
10148_c5_32	gi|9845380|ref|NP_064194.1| pR89, partial [Rat cytomegalovirus Maastricht]	58.4	296	2326	1442	1	296	7.2e-98
10148_c5_32	gi|425707289|ref|YP_007016486.1| E89 [Murid herpesvirus 8]	56.1	296	2326	1442	1	296	4.7e-97
10148_c5_32	gi|360086568|ref|YP_004940252.1| DNA packaging terminase subunit 1 [Saimiriine herpesvirus 4]	59.9	299	2326	1442	1	296	1e-96
10148_c5_32	gi|360040971|ref|YP_004940106.1| DNA packaging terminase subunit 1 [Aotine herpesvirus 1]	59.9	299	2326	1442	1	296	1e-96
10148_c5_33	gi|359946531|ref|YP_004936064.1| deoxyribonuclease [Cercopithecine herpesvirus 5]	40.9	597	1739	3442	2	557	9.4e-106
10148_c5_33	gi|14251084|ref|NP_116446.1| T98 [Tupaiid herpesvirus 1]	39.4	589	1730	3442	1	572	7.9e-105
10148_c5_33	gi|51556591|ref|YP_068225.1| rh134 [Macacine herpesvirus 3]	40.2	589	1763	3442	11	556	3e-104
10148_c5_33	gi|20026688|ref|NP_612730.1| deoxyribonuclease [Panine herpesvirus 2]	40.8	591	1757	3442	12	563	2e-103
10148_c5_33	gi|52139270|ref|YP_081545.1| deoxyribonuclease [Human herpesvirus 5]	40.6	609	1727	3442	3	584	1.1e-101
10148_c5_33	gi|448824932|ref|YP_007417864.1| GP98 [Caviid herpesvirus 2]	37.6	588	1724	3442	37	587	9.7e-95
10148_c5_33	gi|14251086|ref|NP_116448.1| T100 [Tupaiid herpesvirus 1]	61	264	4999	4214	85	348	2.2e-94
10148_c5_33	gi|14251083|ref|NP_116445.1| T97 [Tupaiid herpesvirus 1]	43.2	428	70	1350	231	655	7.7e-92
10148_c5_33	gi|360086577|ref|YP_004940262.1| envelope glycoprotein M [Saimiriine herpesvirus 4]	55.9	263	4999	4211	84	346	4.2e-90
10148_c5_33	gi|448824931|ref|YP_007417863.1| GP97 [Caviid herpesvirus 2]	39	436	76	1371	169	603	1.7e-86
10148_c5_34	gi|14251089|ref|NP_116451.1| T102 [Tupaiid herpesvirus 1]	38.6	533	2018	3613	247	734	1e-88
10148_c5_34	gi|14251089|ref|NP_116451.1| T102 [Tupaiid herpesvirus 1]	40.1	157	1409	1876	9	161	8.7e-19
10148_c5_34	gi|448824936|ref|YP_007417868.1| GP102 [Caviid herpesvirus 2]	34.1	552	2045	3631	209	709	7.8e-68
10148_c5_34	gi|448824936|ref|YP_007417868.1| GP102 [Caviid herpesvirus 2]	34	159	1412	1855	9	152	6.3e-09
10148_c5_34	gi|359946534|ref|YP_004936067.1| helicase-primase subunit [Cercopithecine herpesvirus 5]	34.4	547	2024	3628	168	659	2.3e-67
10148_c5_34	gi|51556596|ref|YP_068230.1| rh139 [Macacine herpesvirus 3]	33.9	548	2024	3628	168	659	3.9e-67
10148_c5_34	gi|360040982|ref|YP_004940117.1| helicase-primase subunit [Aotine herpesvirus 1]	33.3	559	2015	3655	174	678	1.2e-65
10148_c5_34	gi|360040982|ref|YP_004940117.1| helicase-primase subunit [Aotine herpesvirus 1]	33.6	152	1409	1855	9	154	1.8e-11
10148_c5_34	gi|425707301|ref|YP_007016498.1| E102 [Murid herpesvirus 8]	30.3	538	2045	3631	175	668	2.9e-62
10148_c5_34	gi|52139273|ref|YP_081548.1| helicase-primase subunit [Human herpesvirus 5]	34.3	455	2018	3274	177	583	1.9e-50
10148_c5_35	gi|14251092|ref|NP_116454.1| T105 [Tupaiid herpesvirus 1]	56.3	750	2494	4710	262	965	1.1e-236
10148_c5_35	gi|14251092|ref|NP_116454.1| T105 [Tupaiid herpesvirus 1]	79.4	68	2113	2316	174	241	9e-24
10148_c5_35	gi|14251092|ref|NP_116454.1| T105 [Tupaiid herpesvirus 1]	51.6	64	1879	2052	2	65	1.8e-08
10148_c5_35	gi|360086581|ref|YP_004940266.1| helicase-primase helicase subunit [Saimiriine herpesvirus 4]	55.5	742	2488	4710	175	865	1.3e-232
10148_c5_35	gi|360086581|ref|YP_004940266.1| helicase-primase helicase subunit [Saimiriine herpesvirus 4]	56.7	150	1885	2313	10	159	1.6e-36
10148_c5_35	gi|360040985|ref|YP_004940120.1| helicase-primase helicase subunit [Aotine herpesvirus 1]	54.8	750	2488	4710	219	928	1e-229
10148_c5_35	gi|360040985|ref|YP_004940120.1| helicase-primase helicase subunit [Aotine herpesvirus 1]	83.3	66	2113	2310	137	202	6.2e-25
10148_c5_35	gi|360040985|ref|YP_004940120.1| helicase-primase helicase subunit [Aotine herpesvirus 1]	32.7	202	1852	2310	1	202	2.2e-14
10148_c5_35	gi|425707304|ref|YP_007016501.1| E105 [Murid herpesvirus 8]	54.4	732	2515	4710	194	866	1.2e-225
10148_c5_35	gi|425707304|ref|YP_007016501.1| E105 [Murid herpesvirus 8]	56.5	161	1855	2307	9	169	8.4e-38
10148_c5_37	gi|448824940|ref|YP_007417872.1| GP112 [Caviid herpesvirus 2]	31.1	257	3434	4123	1	256	2.3e-27
10148_c5_37	gi|360040987|ref|YP_004940122.1| protein UL112 [Aotine herpesvirus 1]	31.7	230	3434	4105	1	208	2.9e-22
10148_c5_37	gi|14251102|ref|NP_116464.1| t112 [Tupaiid herpesvirus 1]	32.8	238	3437	4126	3	232	2.4e-21
10148_c5_37	gi|9845399|ref|NP_064213.1| pR112, partial [Rat cytomegalovirus Maastricht]	35.4	175	3458	3952	15	184	1.3e-19
10148_c5_37	gi|20026695|ref|NP_612737.1| protein UL112 [Panine herpesvirus 2]	36.2	149	3434	3880	1	142	7.4e-18
10148_c5_37	gi|360086583|ref|YP_004940268.1| protein UL112 [Saimiriine herpesvirus 4]	28.9	232	3434	4105	1	194	1.1e-16
10148_c5_37	gi|52139278|ref|YP_081553.1| protein UL112 [Human herpesvirus 5]	29.9	147	3440	3880	2	142	1.7e-14
10148_c5_37	gi|538447275|ref|YP_008493015.1| protein U79 [Suid herpesvirus 2]	25.2	155	3455	3916	4	145	0.00021
10148_c5_38	gi|61660218|ref|YP_214109.1| Uracil DNA glycosylase homolog [Murid herpesvirus 1]	57.1	261	1680	919	1	260	1.4e-80
10148_c5_38	gi|14251103|ref|NP_116465.1| T114 [Tupaiid herpesvirus 1]	56.6	265	1680	892	1	261	2.6e-79
10148_c5_38	gi|448824941|ref|YP_007417873.1| GP114 [Caviid herpesvirus 2]	55.3	255	1680	922	1	253	2.4e-77
10148_c5_38	gi|425707308|ref|YP_007016505.1| E114 [Murid herpesvirus 8]	60.6	226	1590	919	24	248	7e-77
10148_c5_38	gi|9845402|ref|NP_064216.1| pR114 [Rat cytomegalovirus Maastricht]	55.4	260	1680	913	1	258	7e-77
10148_c5_38	gi|9633150|ref|NP_050260.1| Uracyl-DNA glycosylase [Human herpesvirus 6B]	51.8	255	1680	922	1	253	6.6e-75
10148_c5_38	gi|9628383|ref|NP_042974.1| uracil-DNA glycosylase [Human herpesvirus 6A]	52.2	255	1680	922	1	253	2.5e-74
10148_c5_38	gi|360040988|ref|YP_004940123.1| uracil-DNA glycosylase [Aotine herpesvirus 1]	55.3	253	1680	931	1	247	2.6e-71
10148_c5_38	gi|360086584|ref|YP_004940269.1| uracil-DNA glycosylase [Saimiriine herpesvirus 4]	52	252	1680	931	1	246	4.4e-71
10148_c5_38	gi|20026696|ref|NP_612738.1| uracil-DNA glycosylase [Panine herpesvirus 2]	54	252	1680	931	1	246	9.8e-71
10148_c5_38	gi|359946540|ref|YP_004936073.1| uracil-DNA glycosylase [Cercopithecine herpesvirus 5]	53.2	252	1680	931	1	246	2.2e-70
10148_c5_39	gi|14251114|ref|NP_116476.1| t121.4 [Tupaiid herpesvirus 1]	33.3	114	3875	3540	103	216	1.8e-11
10148_c5_40	gi|14251116|ref|NP_116478.1| T122 [Tupaiid herpesvirus 1]	57.9	242	737	21	155	396	1.4e-77
10148_c5_40	gi|448824946|ref|YP_007417878.1| GP122 [Caviid herpesvirus 2]	50	226	737	60	406	630	6.6e-67
10148_c5_40	gi|360086591|ref|YP_004940276.1| regulatory protein IE2 [Saimiriine herpesvirus 4]	51.5	227	731	51	251	477	8.6e-67
10148_c5_40	gi|360040995|ref|YP_004940130.1| regulatory protein IE2 [Aotine herpesvirus 1]	53	236	734	30	363	596	1.2e-65
10148_c5_40	gi|52139286|ref|YP_081561.1| regulatory protein IE2 [Human herpesvirus 5]	45.6	237	737	30	325	561	3e-59
10148_c5_40	gi|20026703|ref|NP_612745.1| regulatory protein IE2 [Panine herpesvirus 2]	46.7	227	737	60	344	570	7.3e-58
10148_c5_40	gi|359946547|ref|YP_004936080.1| regulatory protein IE2 [Cercopithecine herpesvirus 5]	47.2	229	737	60	325	553	1.5e-55
10148_c5_40	gi|9845417|ref|NP_064231.1| pR122-EX5, partial [Rat cytomegalovirus Maastricht]	42.9	224	731	60	254	471	1.4e-45
10148_c5_40	gi|425707318|ref|YP_007016515.1| immediate early protein 2 [Murid herpesvirus 8]	40.9	181	602	60	315	495	2.6e-39
10148_c5_40	gi|224020409|ref|NP_042979.2| regulatory protein IE2 [Human herpesvirus 6A]	29.7	229	734	78	1113	1341	9.6e-26
10148_c5_41	gi|9633159|ref|NP_050269.1| Parvovirus rep homolog [Human herpesvirus 6B]	24.6	426	4095	2818	12	400	2.4e-40
10148_c5_41	gi|9628396|ref|NP_042987.1| protein U94/rep [Human herpesvirus 6A]	24.4	426	4095	2818	12	400	9e-40
10148_c5_41	gi|51593837|ref|YP_068408.1| DNA binding trs helicase [Adeno-associated virus - 5]	27.1	428	3864	2605	75	470	2.1e-33
10148_c5_41	gi|304422917|ref|YP_003858571.1| rep protein [Bat adeno-associated virus YNM]	25.2	507	4056	2605	11	467	1.1e-32
10148_c5_41	gi|51949961|ref|YP_077177.1| nonstructural protein [Adeno-associated virus - 7]	27	430	3858	2596	78	477	1.4e-32
10148_c5_41	gi|110645917|ref|YP_680422.1| Rep 68 protein [Adeno-associated virus - 2]	25.8	457	3771	2428	105	522	3.1e-32
10148_c5_41	gi|110645918|ref|YP_680423.1| Rep 78 protein [Adeno-associated virus - 2]	25.8	457	3771	2428	105	522	3.1e-32
10148_c5_41	gi|9632549|ref|NP_049541.1| nonstructural protein [Adeno-associated virus - 1]	26.7	431	3858	2596	78	477	5.3e-32
10148_c5_41	gi|9629642|ref|NP_044926.1| rep [Adeno-associated virus - 4]	25.8	430	3858	2596	78	477	2e-31
10148_c5_41	gi|51593842|ref|YP_068410.1| REP protein [Muscovy duck parvovirus]	24.2	509	4089	2596	11	479	2.6e-31
10148_c5_43	gi|448824956|ref|YP_007417888.1| gp138.3 [Caviid herpesvirus 2]	20.4	363	2463	1408	4	352	6.7e-11
10148_c5_44	gi|14250972|ref|NP_116334.1| T5 [Tupaiid herpesvirus 1]	43.5	331	4479	3499	111	441	6e-68
10148_c5_44	gi|51556657|ref|YP_068291.1| rh203 [Macacine herpesvirus 3]	37.5	341	4503	3499	37	376	1e-59
10148_c5_44	gi|360086619|ref|YP_004940300.1| tegument protein US22 [Saimiriine herpesvirus 4]	33.7	412	4533	3334	31	431	1.1e-58
10148_c5_44	gi|359946599|ref|YP_004936132.1| tegument protein US22 [Cercopithecine herpesvirus 5]	34.6	341	4503	3499	37	376	1.5e-55
10148_c5_44	gi|20026753|ref|NP_612795.1| tegument protein US22 [Panine herpesvirus 2]	35	386	4542	3415	24	399	3.4e-55
10148_c5_44	gi|52139332|ref|YP_081607.1| tegument protein US22 [Human herpesvirus 5]	33.4	386	4542	3415	24	399	8.3e-54
10148_c5_44	gi|360041035|ref|YP_004940158.1| tegument protein US22 [Aotine herpesvirus 1]	30.9	401	4503	3334	37	430	4e-48
10148_c5_44	gi|448824957|ref|YP_007417889.1| gp139 [Caviid herpesvirus 2]	35.5	313	4509	3580	78	387	5.2e-40
10148_c5_44	gi|425707330|ref|YP_007016527.1| e140 [Murid herpesvirus 8]	32.7	312	4500	3580	22	326	1.2e-39
10148_c5_44	gi|61660249|ref|YP_214140.1| US22 family homolog [Murid herpesvirus 1]	32.7	309	4500	3580	23	328	4.4e-39
10148_c5_45	gi|20026755|ref|NP_612797.1| tegument protein US24 [Panine herpesvirus 2]	42.1	413	3981	2803	47	448	5.7e-79
10148_c5_45	gi|20026755|ref|NP_612797.1| tegument protein US24 [Panine herpesvirus 2]	31.8	327	1974	1060	47	360	3.5e-28
10148_c5_45	gi|51556663|ref|YP_068297.1| rh209 [Macacine herpesvirus 3]	40.2	415	4005	2803	7	409	6.3e-78
10148_c5_45	gi|51556663|ref|YP_068297.1| rh209 [Macacine herpesvirus 3]	32.6	319	1974	1060	15	327	7.6e-31
10148_c5_45	gi|14250970|ref|NP_116332.1| T3 [Tupaiid herpesvirus 1]	40.6	392	3984	2827	5	381	4.5e-76
10148_c5_45	gi|14250970|ref|NP_116332.1| T3 [Tupaiid herpesvirus 1]	30.8	377	1965	916	9	368	1.3e-25
10148_c5_45	gi|52139334|ref|YP_081609.1| tegument protein US24 [Human herpesvirus 5]	40.5	410	3981	2803	34	435	4.5e-76
10148_c5_45	gi|52139334|ref|YP_081609.1| tegument protein US24 [Human herpesvirus 5]	31.1	325	1974	1060	34	347	9.6e-26
10148_c5_45	gi|359946601|ref|YP_004936134.1| tegument protein US24 [Cercopithecine herpesvirus 5]	38.5	416	3984	2803	16	411	3.3e-74
10148_c5_45	gi|359946601|ref|YP_004936134.1| tegument protein US24 [Cercopithecine herpesvirus 5]	30.1	319	1974	1060	17	329	1e-27
10148_c5_46	gi|555928248|ref|YP_008719879.1| ORF26 [Turkey aviadenovirus 5]	27.5	142	4986	4567	66	177	0.00046
