# Supplementary material for: Epidemiology and biology of a herpesvirus in rabies endemic vampire bat populations
Source: Nat Commun. 2020 Nov 23;11:5951. doi: 10.1038/s41467-020-19832-4 (PMC7683562; doi:10.1038/s41467-020-19832-4)
Supplement: Supplementary file 7 — Source Data [file 41467_2020_19832_MOESM7_ESM.xlsx]

## Sheet: Figure 1
Species	Positive	Negative
Anoura geoffroyi	0	8
Artibeus fraterculus	0	5
Artibeus lituratus	1	2
Artibeus obscurus	0	4
Artibeus planirostris	0	2
Carollia perspicillata	0	43
Chiroderma salvini	0	2
Chiroderma trinitatum	0	1
Choeroniscus minor	0	1
Desmodus rotundus	124	4
Diphylla ecaudata	1	1
Glossophaga soricina	4	1
Lonchorhina aurita	0	7
Myotis oxyotus	3	8
Phyllostomus discolor	0	1
Rhinophylla pumilio	0	1
Rhynchonycteris naso	1	0
Saccopteryx bilineata	1	0
Sturnira lilium	2	4
Vampyressa bidens	0	4

## Sheet: Figure 2a-f
Band_ID	Department	Site	Month	Year	PredictedTitre	Sero_result
8402	Amazonas	AMA2	12	2016	0.00306311	0
8401	Amazonas	AMA2	12	2016	0.00178474	0
8416	Amazonas	AMA4	12	2016	0.00568218	0
8415	Amazonas	AMA4	12	2016	0.00735003	0
9722	Amazonas	AMA4	8	2017	0.00269639	0
9723	Amazonas	AMA4	8	2017	0.00296621	0
8413	Amazonas	AMA4	8	2017	0.00486554	0
9726	Amazonas	AMA4	8	2017	0.00770304	0
9727	Amazonas	AMA4	8	2017	0.00890869	0
9728	Amazonas	AMA4	8	2017	0.00706229	0
9729	Amazonas	AMA4	8	2017	0.00677671	0
9730	Amazonas	AMA4	8	2017	0.0202285	0
9731	Amazonas	AMA4	8	2017	0.0190927	0
9732	Amazonas	AMA4	8	2017	0.0110343	0
9733	Amazonas	AMA4	8	2017	0.00536106	0
9734	Amazonas	AMA4	8	2017	0.0137123	0
9736	Amazonas	AMA4	8	2017	0.00353184	0
9737	Amazonas	AMA4	8	2017	0.00544594	0
8419	Amazonas	AMA5	12	2016	0.00319141	0
9715	Amazonas	AMA5	7	2017	0.00461376	0
9716	Amazonas	AMA5	7	2017	0.00359233	0
9717	Amazonas	AMA5	7	2017	0.0129031	0
9718	Amazonas	AMA5	7	2017	0.00642287	0
9719	Amazonas	AMA5	7	2017	0.00709487	0
9720	Amazonas	AMA5	7	2017	0.00976726	0
9721	Amazonas	AMA5	7	2017	0.0137892	0
7609	Apurimac	API1	8	2015	0.263049	1
7608	Apurimac	API1	8	2015	0.1121	0
7607	Apurimac	API1	8	2015	0.205282	1
7605	Apurimac	API1	8	2015	0.107517	0
7604	Apurimac	API1	8	2015	0.213386	1
7603	Apurimac	API1	8	2015	0.100968	0
7602	Apurimac	API1	8	2015	0.00495997	0
7601	Apurimac	API1	8	2015	0.220451	1
7600	Apurimac	API1	8	2015	0.159664	0
7599	Apurimac	API1	8	2015	0.167008	1
7598	Apurimac	API1	8	2015	0.0796239	0
7597	Apurimac	API1	8	2015	0.0328658	0
7596	Apurimac	API1	8	2015	0.156637	0
7595	Apurimac	API1	8	2015	0.0332406	0
7594	Apurimac	API1	8	2015	0.102927	0
7593	Apurimac	API1	8	2015	0.0576035	0
7108	Apurimac	API1	8	2015	0.147843	0
5924	Apurimac	API1	8	2015	0.0400499	0
9283	Apurimac	API1	6	2016	0.0575719	0
9282	Apurimac	API1	6	2016	0.101256	0
9281	Apurimac	API1	6	2016	0.0759169	0
9280	Apurimac	API1	6	2016	0.0389986	0
9279	Apurimac	API1	6	2016	0.0421523	0
9278	Apurimac	API1	6	2016	0.0578533	0
9277	Apurimac	API1	6	2016	0.0609858	0
9276	Apurimac	API1	6	2016	0.0455614	0
9275	Apurimac	API1	6	2016	0.0610524	0
9274	Apurimac	API1	6	2016	0.084189	0
9273	Apurimac	API1	6	2016	0.0500412	0
9272	Apurimac	API1	6	2016	0.0444773	0
9271	Apurimac	API1	6	2016	0.0309493	0
9270	Apurimac	API1	6	2016	0.0550884	0
9269	Apurimac	API1	6	2016	0.040511	0
9268	Apurimac	API1	6	2016	0.038748	0
9267	Apurimac	API1	6	2016	0.0317079	0
9266	Apurimac	API1	6	2016	0.0458522	0
9265	Apurimac	API1	6	2016	0.0819954	0
9264	Apurimac	API1	6	2016	0.0528015	0
9263	Apurimac	API1	6	2016	0.0682911	0
9262	Apurimac	API1	6	2016	0.181949	1
9261	Apurimac	API1	6	2016	0.0782203	0
9260	Apurimac	API1	6	2016	0.0334334	0
7603	Apurimac	API1	6	2016	0.0349229	0
7100	Apurimac	API1	6	2016	0.0590742	0
7095	Apurimac	API1	6	2016	0.128208	0
5942	Apurimac	API1	6	2016	0.0257174	0
5758	Apurimac	API1	6	2016	0.0560224	0
5413	Apurimac	API1	6	2016	0.0743074	0
5410	Apurimac	API1	6	2016	0.0611226	0
3376	Apurimac	API1	6	2016	0.206352	1
9408	Apurimac	API1	6	2017	0.0643635	0
9279	Apurimac	API1	6	2017	0.0783705	0
9409	Apurimac	API1	6	2017	0.072979	0
9410	Apurimac	API1	6	2017	0.0677114	0
9411	Apurimac	API1	6	2017	0.112563	0
9412	Apurimac	API1	6	2017	0.119214	0
9276	Apurimac	API1	6	2017	0.161179	1
9413	Apurimac	API1	6	2017	0.154004	0
9261	Apurimac	API1	6	2017	0.00136927	0
9265	Apurimac	API1	6	2017	0.0031529	0
9416	Apurimac	API1	6	2017	0.0959346	0
9417	Apurimac	API1	6	2017	0.00694313	0
9418	Apurimac	API1	6	2017	0.133884	0
9422	Apurimac	API1	6	2017	0.0986762	0
9425	Apurimac	API1	6	2017	0.00127128	0
9426	Apurimac	API1	6	2017	0.00481778	0
9427	Apurimac	API1	6	2017	0.0241879	0
9429	Apurimac	API1	6	2017	0.0558602	0
9274	Apurimac	API1	6	2017	0.110175	0
9281	Apurimac	API1	6	2017	0.112651	0
7092	Apurimac	API1	6	2017	0.152432	0
9864	Apurimac	API1	11	2017	0.178848	1
9418	Apurimac	API1	11	2017	0.0362055	0
9865	Apurimac	API1	11	2017	0.0663174	0
7517	Apurimac	API13	8	2015	0.0837882	0
7516	Apurimac	API13	8	2015	0.074267	0
7515	Apurimac	API13	8	2015	0.127118	0
7514	Apurimac	API13	8	2015	0.0224419	0
9125	Apurimac	API13	5	2016	0.0279265	0
9124	Apurimac	API13	5	2016	0.0256667	0
7124	Apurimac	API13	5	2016	0.0186277	0
7583	Apurimac	API140	8	2015	0.149	0
7582	Apurimac	API140	8	2015	0.0524739	0
7581	Apurimac	API140	8	2015	0.0674632	0
7580	Apurimac	API140	8	2015	0.0173632	0
7579	Apurimac	API140	8	2015	0.0117819	0
7578	Apurimac	API140	8	2015	0.140102	0
7577	Apurimac	API140	8	2015	0.0967499	0
7576	Apurimac	API140	8	2015	0.146904	0
7575	Apurimac	API140	8	2015	0.0502571	0
7574	Apurimac	API140	8	2015	0.0462219	0
7573	Apurimac	API140	8	2015	0.0734997	0
7572	Apurimac	API140	8	2015	0.0270587	0
7571	Apurimac	API140	8	2015	0.0229865	0
7570	Apurimac	API140	8	2015	0.0720668	0
7569	Apurimac	API140	8	2015	0.0816522	0
7568	Apurimac	API140	8	2015	0.0490674	0
7567	Apurimac	API140	8	2015	0.0395123	0
7566	Apurimac	API140	8	2015	0.114881	0
7565	Apurimac	API140	8	2015	0.0946564	0
7564	Apurimac	API140	8	2015	0.0600571	0
7563	Apurimac	API140	8	2015	0.0716349	0
5780	Apurimac	API140	8	2015	0.153797	0
5715	Apurimac	API140	8	2015	0.0319248	0
4845	Apurimac	API140	8	2015	0.0730473	0
4842	Apurimac	API140	8	2015	0.0307738	0
4837	Apurimac	API140	8	2015	0.0358404	0
9259	Apurimac	API140	5	2016	0.0235952	0
9258	Apurimac	API140	5	2016	0.0442613	0
9257	Apurimac	API140	5	2016	0.0435686	0
9256	Apurimac	API140	5	2016	0.0275212	0
9255	Apurimac	API140	5	2016	0.0785542	0
9254	Apurimac	API140	5	2016	0.0376191	0
9253	Apurimac	API140	5	2016	0.0334778	0
9252	Apurimac	API140	5	2016	0.0725153	0
9251	Apurimac	API140	5	2016	0.0256699	0
9250	Apurimac	API140	5	2016	0.038605	0
9249	Apurimac	API140	5	2016	0.037727	0
9248	Apurimac	API140	5	2016	0.0358924	0
9247	Apurimac	API140	5	2016	0.0198953	0
9246	Apurimac	API140	5	2016	0.0341282	0
9245	Apurimac	API140	5	2016	0.0250133	0
9244	Apurimac	API140	5	2016	0.0500031	0
9243	Apurimac	API140	5	2016	0.0162511	0
9242	Apurimac	API140	5	2016	0.0542216	0
9241	Apurimac	API140	5	2016	0.0264521	0
9240	Apurimac	API140	5	2016	0.022181	0
9239	Apurimac	API140	5	2016	0.0175564	0
9238	Apurimac	API140	5	2016	0.040693	0
9237	Apurimac	API140	5	2016	0.0323085	0
7571	Apurimac	API140	5	2016	0.0269221	0
7566	Apurimac	API140	5	2016	0.0226552	0
7141	Apurimac	API140	5	2016	0.0327839	0
7132	Apurimac	API140	5	2016	0.0223726	0
4844	Apurimac	API140	5	2016	0.0332694	0
7566	Apurimac	API140	6	2017	0.0648146	0
9519	Apurimac	API140	6	2017	0.055491	0
9520	Apurimac	API140	6	2017	0.133233	0
9521	Apurimac	API140	6	2017	0.0655293	0
9243	Apurimac	API140	6	2017	0.0584429	0
9256	Apurimac	API140	6	2017	0.0882121	0
9876	Apurimac	API140	12	2017	0.0823077	0
9243	Apurimac	API140	12	2017	0.0373317	0
7562	Apurimac	API141	8	2015	0.0761723	0
7561	Apurimac	API141	8	2015	0.150958	0
7560	Apurimac	API141	8	2015	0.0585422	0
7559	Apurimac	API141	8	2015	0.155169	0
7558	Apurimac	API141	8	2015	0.0473132	0
7557	Apurimac	API141	8	2015	0.0340329	0
7556	Apurimac	API141	8	2015	0.18018	1
7555	Apurimac	API141	8	2015	0.126729	0
7554	Apurimac	API141	8	2015	0.188295	1
7553	Apurimac	API141	8	2015	0.137716	0
7552	Apurimac	API141	8	2015	0.19878	1
7551	Apurimac	API141	8	2015	0.137478	0
7549	Apurimac	API141	8	2015	0.103705	0
7548	Apurimac	API141	8	2015	0.0858485	0
7547	Apurimac	API141	8	2015	0.165708	1
7546	Apurimac	API141	8	2015	0.135054	0
7545	Apurimac	API141	8	2015	0.163827	1
7544	Apurimac	API141	8	2015	0.162144	1
7543	Apurimac	API141	8	2015	0.0915758	0
7542	Apurimac	API141	8	2015	0.0179728	0
7541	Apurimac	API141	8	2015	0.0391936	0
7540	Apurimac	API141	8	2015	0.0929983	0
7539	Apurimac	API141	8	2015	0.131084	0
7538	Apurimac	API141	8	2015	0.155151	0
7537	Apurimac	API141	8	2015	0.0914209	0
7536	Apurimac	API141	8	2015	0.0379253	0
7535	Apurimac	API141	8	2015	0.0591753	0
7534	Apurimac	API141	8	2015	0.109982	0
7533	Apurimac	API141	8	2015	0.0882958	0
7532	Apurimac	API141	8	2015	0.179138	1
7531	Apurimac	API141	8	2015	0.159045	0
7530	Apurimac	API141	8	2015	0.0671007	0
7529	Apurimac	API141	8	2015	0.150243	0
7528	Apurimac	API141	8	2015	0.149316	0
7527	Apurimac	API141	8	2015	0.0716243	0
7526	Apurimac	API141	8	2015	0.077955	0
7525	Apurimac	API141	8	2015	0.0922403	0
7523	Apurimac	API141	8	2015	0.101186	0
7522	Apurimac	API141	8	2015	0.0936278	0
7521	Apurimac	API141	8	2015	0.149442	0
7520	Apurimac	API141	8	2015	0.0390951	0
7519	Apurimac	API141	8	2015	0.101809	0
7518	Apurimac	API141	8	2015	0.163304	1
6882	Apurimac	API141	8	2015	0.03988	0
6880	Apurimac	API141	8	2015	0.0617534	0
6865	Apurimac	API141	8	2015	0.0424073	0
9214	Apurimac	API141	5	2016	0.0269953	0
9213	Apurimac	API141	5	2016	0.0398977	0
9212	Apurimac	API141	5	2016	0.047538	0
9211	Apurimac	API141	5	2016	0.0348824	0
9210	Apurimac	API141	5	2016	0.00893884	0
9209	Apurimac	API141	5	2016	0.0233508	0
9208	Apurimac	API141	5	2016	0.0172233	0
9207	Apurimac	API141	5	2016	0.0214896	0
9206	Apurimac	API141	5	2016	0.0481421	0
9205	Apurimac	API141	5	2016	0.0439097	0
9204	Apurimac	API141	5	2016	0.0354297	0
9203	Apurimac	API141	5	2016	0.0326606	0
9202	Apurimac	API141	5	2016	0.0754833	0
9201	Apurimac	API141	5	2016	0.0836023	0
9200	Apurimac	API141	5	2016	0.0327491	0
9199	Apurimac	API141	5	2016	0.0232891	0
9198	Apurimac	API141	5	2016	0.0452639	0
9197	Apurimac	API141	5	2016	0.0976803	0
9195	Apurimac	API141	5	2016	0.0442695	0
9194	Apurimac	API141	5	2016	0.0507971	0
9193	Apurimac	API141	5	2016	0.147091	0
9191	Apurimac	API141	5	2016	0.0414036	0
9190	Apurimac	API141	5	2016	0.0545918	0
9189	Apurimac	API141	5	2016	0.0687318	0
9188	Apurimac	API141	5	2016	0.0464493	0
9187	Apurimac	API141	5	2016	0.0440808	0
9184	Apurimac	API141	5	2016	0.0308175	0
9183	Apurimac	API141	5	2016	0.0193219	0
9182	Apurimac	API141	5	2016	0.0284232	0
9181	Apurimac	API141	5	2016	0.0455177	0
9179	Apurimac	API141	5	2016	0.0692324	0
9178	Apurimac	API141	5	2016	0.0389181	0
9177	Apurimac	API141	5	2016	0.0467009	0
9176	Apurimac	API141	5	2016	0.0355455	0
9175	Apurimac	API141	5	2016	0.0387367	0
9174	Apurimac	API141	5	2016	0.048954	0
9173	Apurimac	API141	5	2016	0.0268624	0
9172	Apurimac	API141	5	2016	0.0264605	0
9171	Apurimac	API141	5	2016	0.0345846	0
9170	Apurimac	API141	5	2016	0.0419507	0
9168	Apurimac	API141	5	2016	0.0475938	0
9167	Apurimac	API141	5	2016	0.0288536	0
9166	Apurimac	API141	5	2016	0.030658	0
9165	Apurimac	API141	5	2016	0.0289084	0
9164	Apurimac	API141	5	2016	0.0205536	0
9163	Apurimac	API141	5	2016	0.0322051	0
9162	Apurimac	API141	5	2016	0.0376479	0
9161	Apurimac	API141	5	2016	0.148843	0
9160	Apurimac	API141	5	2016	0.0282339	0
9159	Apurimac	API141	5	2016	0.194709	1
9158	Apurimac	API141	5	2016	0.021333	0
9157	Apurimac	API141	5	2016	0.0277987	0
9156	Apurimac	API141	5	2016	0.0318076	0
9155	Apurimac	API141	5	2016	0.0288049	0
9154	Apurimac	API141	5	2016	0.0751817	0
9153	Apurimac	API141	5	2016	0.0155207	0
9152	Apurimac	API141	5	2016	0.0232297	0
9151	Apurimac	API141	5	2016	0.00792727	0
9150	Apurimac	API141	5	2016	0.0114305	0
9149	Apurimac	API141	5	2016	0.014577	0
9148	Apurimac	API141	5	2016	0.0133893	0
9146	Apurimac	API141	5	2016	0.0153339	0
9145	Apurimac	API141	5	2016	0.00934658	0
9144	Apurimac	API141	5	2016	0.0200915	0
9143	Apurimac	API141	5	2016	0.0129684	0
9142	Apurimac	API141	5	2016	0.0292936	0
9141	Apurimac	API141	5	2016	0.0364908	0
9140	Apurimac	API141	5	2016	0.0102652	0
9139	Apurimac	API141	5	2016	0.0144557	0
9138	Apurimac	API141	5	2016	0.0163394	0
9137	Apurimac	API141	5	2016	0.00995109	0
9136	Apurimac	API141	5	2016	0.0159826	0
9135	Apurimac	API141	5	2016	0.0215072	0
9134	Apurimac	API141	5	2016	0.0299552	0
9133	Apurimac	API141	5	2016	0.0227502	0
9132	Apurimac	API141	5	2016	0.0341608	0
9131	Apurimac	API141	5	2016	0.0251413	0
9130	Apurimac	API141	5	2016	0.0137718	0
9129	Apurimac	API141	5	2016	0.0369564	0
9128	Apurimac	API141	5	2016	0.0199604	0
9127	Apurimac	API141	5	2016	0.00612831	0
9126	Apurimac	API141	5	2016	0.0211188	0
7549	Apurimac	API141	5	2016	0.0373186	0
7541	Apurimac	API141	5	2016	0.0157891	0
7540	Apurimac	API141	5	2016	0.0662803	0
7535	Apurimac	API141	5	2016	0.0412919	0
7534	Apurimac	API141	5	2016	0.0948811	0
7528	Apurimac	API141	5	2016	0.0236649	0
7527	Apurimac	API141	5	2016	0.019797	0
6907	Apurimac	API141	5	2016	0.068295	0
6896	Apurimac	API141	5	2016	0.0533863	0
6877	Apurimac	API141	5	2016	0.0228808	0
6849	Apurimac	API141	5	2016	0.0163255	0
9517	Apurimac	API141	6	2017	0.0510035	0
9518	Apurimac	API141	6	2017	0.0527763	0
9887	Apurimac	API141	12	2017	0.0160592	0
9888	Apurimac	API141	12	2017	0.0383699	0
6877	Apurimac	API141	12	2017	0.0306111	0
9889	Apurimac	API141	12	2017	0.0464439	0
9890	Apurimac	API141	12	2017	0.213709	1
9891	Apurimac	API141	12	2017	0.0502828	0
9892	Apurimac	API141	12	2017	0.150595	0
9893	Apurimac	API141	12	2017	0.0196965	0
9894	Apurimac	API141	12	2017	0.0346717	0
9895	Apurimac	API141	12	2017	0.0471454	0
9896	Apurimac	API141	12	2017	0.103314	0
9897	Apurimac	API141	12	2017	0.0915567	0
9898	Apurimac	API141	12	2017	0.0496964	0
9899	Apurimac	API141	12	2017	0.023247	0
9900	Apurimac	API141	12	2017	0.0730781	0
9903	Apurimac	API141	12	2017	0.0160379	0
7905	Apurimac	API15	7	2015	0.0349923	0
7904	Apurimac	API15	7	2015	0.0296316	0
7903	Apurimac	API15	7	2015	0.043993	0
7902	Apurimac	API15	7	2015	0.135293	0
7901	Apurimac	API15	7	2015	0.0142746	0
7900	Apurimac	API15	7	2015	0.0219237	0
7899	Apurimac	API15	7	2015	0.0883344	0
7898	Apurimac	API15	7	2015	0.137654	0
7988	Apurimac	API17	8	2015	0.134973	0
7987	Apurimac	API17	8	2015	0.149568	0
7986	Apurimac	API17	8	2015	0.0613823	0
7985	Apurimac	API17	8	2015	0.0606032	0
7984	Apurimac	API17	8	2015	0.0387178	0
7983	Apurimac	API17	8	2015	0.066101	0
7982	Apurimac	API17	8	2015	0.0459337	0
7981	Apurimac	API17	8	2015	0.0758022	0
7980	Apurimac	API17	8	2015	0.0583783	0
7979	Apurimac	API17	8	2015	0.050687	0
7978	Apurimac	API17	8	2015	0.0548811	0
7977	Apurimac	API17	8	2015	0.119514	0
7976	Apurimac	API17	8	2015	0.0669743	0
7975	Apurimac	API17	8	2015	0.11147	0
7974	Apurimac	API17	8	2015	0.0640844	0
7973	Apurimac	API17	8	2015	0.0618677	0
7972	Apurimac	API17	8	2015	0.0789214	0
7971	Apurimac	API17	8	2015	0.0576464	0
7970	Apurimac	API17	8	2015	0.0694595	0
7969	Apurimac	API17	8	2015	0.0305743	0
7968	Apurimac	API17	8	2015	0.076302	0
7967	Apurimac	API17	8	2015	0.0533437	0
7966	Apurimac	API17	8	2015	0.124044	0
7965	Apurimac	API17	8	2015	0.117894	0
7964	Apurimac	API17	8	2015	0.0854995	0
7963	Apurimac	API17	8	2015	0.0795621	0
7962	Apurimac	API17	8	2015	0.0984151	0
7961	Apurimac	API17	8	2015	0.110304	0
7960	Apurimac	API17	8	2015	0.103635	0
7959	Apurimac	API17	8	2015	0.0283837	0
7958	Apurimac	API17	8	2015	0.047009	0
7957	Apurimac	API17	8	2015	0.0511838	0
7956	Apurimac	API17	8	2015	0.146586	0
7955	Apurimac	API17	8	2015	0.131742	0
7954	Apurimac	API17	8	2015	0.0293506	0
8331	Apurimac	API17	7	2016	0.00973722	0
8330	Apurimac	API17	7	2016	0.00837834	0
8329	Apurimac	API17	7	2016	0.00654188	0
8328	Apurimac	API17	7	2016	0.0127473	0
8327	Apurimac	API17	7	2016	0.0106617	0
8326	Apurimac	API17	7	2016	0.0147004	0
8325	Apurimac	API17	7	2016	0.0170928	0
7986	Apurimac	API17	7	2016	0.00471719	0
7980	Apurimac	API17	7	2016	0.00897338	0
7959	Apurimac	API17	7	2016	0.0162309	0
8324	Apurimac	API17	7	2016	0.0176765	0
9522	Apurimac	API17	6	2017	0.0811011	0
9523	Apurimac	API17	6	2017	0.0934509	0
9524	Apurimac	API17	6	2017	0.0530137	0
9525	Apurimac	API17	6	2017	0.173042	1
9526	Apurimac	API17	6	2017	0.0909551	0
9527	Apurimac	API17	6	2017	0.130231	0
9528	Apurimac	API17	6	2017	0.0646042	0
9529	Apurimac	API17	6	2017	0.0568822	0
9530	Apurimac	API17	6	2017	0.114176	0
9531	Apurimac	API17	6	2017	0.0927278	0
9532	Apurimac	API17	6	2017	0.0921778	0
9533	Apurimac	API17	6	2017	0.0904495	0
9534	Apurimac	API17	6	2017	0.0628846	0
9536	Apurimac	API17	6	2017	0.0846105	0
9537	Apurimac	API17	6	2017	0.0605767	0
9538	Apurimac	API17	6	2017	0.0579936	0
9539	Apurimac	API17	6	2017	0.105084	0
9542	Apurimac	API17	6	2017	0.0667022	0
7592	Apurimac	API18	8	2015	0.0382848	0
7591	Apurimac	API18	8	2015	0.0504363	0
7590	Apurimac	API18	8	2015	0.347195	1
7589	Apurimac	API18	8	2015	0.0826539	0
7588	Apurimac	API18	8	2015	0.17868	1
7587	Apurimac	API18	8	2015	0.251033	1
7586	Apurimac	API18	8	2015	0.0413497	0
7585	Apurimac	API18	8	2015	0.115281	0
7584	Apurimac	API18	8	2015	0.0489608	0
9877	Apurimac	API19	12	2017	0.0324064	0
9878	Apurimac	API19	12	2017	0.0431893	0
9879	Apurimac	API19	12	2017	0.0803844	0
9880	Apurimac	API19	12	2017	0.0228825	0
9881	Apurimac	API19	12	2017	0.0138269	0
9882	Apurimac	API19	12	2017	0.0149574	0
9883	Apurimac	API19	12	2017	0.0163211	0
9884	Apurimac	API19	12	2017	0.00967088	0
9885	Apurimac	API19	12	2017	0.0436932	0
9886	Apurimac	API19	12	2017	0.0130538	0
7802	Ayacucho	AYA1	7	2015	0.0376875	0
7801	Ayacucho	AYA1	7	2015	0.0537972	0
7199	Ayacucho	AYA1	7	2015	0.120188	0
7198	Ayacucho	AYA1	7	2015	0.0429899	0
7197	Ayacucho	AYA1	7	2015	0.0942965	0
7196	Ayacucho	AYA1	7	2015	0.078813	0
7195	Ayacucho	AYA1	7	2015	0.0804945	0
7194	Ayacucho	AYA1	7	2015	0.179355	1
7193	Ayacucho	AYA1	7	2015	0.0576934	0
7192	Ayacucho	AYA1	7	2015	0.153624	0
7191	Ayacucho	AYA1	7	2015	0.0468988	0
7190	Ayacucho	AYA1	7	2015	0.0819146	0
7189	Ayacucho	AYA1	7	2015	0.12798	0
6943	Ayacucho	AYA1	7	2015	0.157427	0
8285	Ayacucho	AYA1	7	2016	0.0249238	0
8284	Ayacucho	AYA1	7	2016	0.0277594	0
8283	Ayacucho	AYA1	7	2016	0.0184113	0
8282	Ayacucho	AYA1	7	2016	0.0267688	0
8281	Ayacucho	AYA1	7	2016	0.0239201	0
8280	Ayacucho	AYA1	7	2016	0.0221232	0
8279	Ayacucho	AYA1	7	2016	0.0236611	0
8278	Ayacucho	AYA1	7	2016	0.0136311	0
8277	Ayacucho	AYA1	7	2016	0.0241383	0
8276	Ayacucho	AYA1	7	2016	0.015304	0
8275	Ayacucho	AYA1	7	2016	0.0289083	0
8274	Ayacucho	AYA1	7	2016	0.0230966	0
8273	Ayacucho	AYA1	7	2016	0.016818	0
8272	Ayacucho	AYA1	7	2016	0.0154283	0
8271	Ayacucho	AYA1	7	2016	0.0149111	0
8270	Ayacucho	AYA1	7	2016	0.0185444	0
8269	Ayacucho	AYA1	7	2016	0.0165121	0
8268	Ayacucho	AYA1	7	2016	0.0280137	0
8267	Ayacucho	AYA1	7	2016	0.0226071	0
8266	Ayacucho	AYA1	7	2016	0.0167418	0
8265	Ayacucho	AYA1	7	2016	0.0130225	0
8264	Ayacucho	AYA1	7	2016	0.0226745	0
8263	Ayacucho	AYA1	7	2016	0.0166547	0
8262	Ayacucho	AYA1	7	2016	0.0304784	0
8261	Ayacucho	AYA1	7	2016	0.041304	0
8260	Ayacucho	AYA1	7	2016	0.0179305	0
8259	Ayacucho	AYA1	7	2016	0.0178472	0
8258	Ayacucho	AYA1	7	2016	0.0152532	0
8257	Ayacucho	AYA1	7	2016	0.108666	0
8256	Ayacucho	AYA1	7	2016	0.0149648	0
8255	Ayacucho	AYA1	7	2016	0.0794843	0
8254	Ayacucho	AYA1	7	2016	0.0252662	0
8252	Ayacucho	AYA1	7	2016	0.0206302	0
8251	Ayacucho	AYA1	7	2016	0.0228781	0
8250	Ayacucho	AYA1	7	2016	0.0596699	0
8249	Ayacucho	AYA1	7	2016	0.0112371	0
8248	Ayacucho	AYA1	7	2016	0.0137107	0
8247	Ayacucho	AYA1	7	2016	0.0102381	0
8246	Ayacucho	AYA1	7	2016	0.0119154	0
8245	Ayacucho	AYA1	7	2016	0.128353	0
8244	Ayacucho	AYA1	7	2016	0.0198134	0
8243	Ayacucho	AYA1	7	2016	0.024867	0
8242	Ayacucho	AYA1	7	2016	0.0227188	0
8241	Ayacucho	AYA1	7	2016	0.155876	0
8240	Ayacucho	AYA1	7	2016	0.0153268	0
8239	Ayacucho	AYA1	7	2016	0.0196047	0
8238	Ayacucho	AYA1	7	2016	0.164497	1
8237	Ayacucho	AYA1	7	2016	0.0150578	0
8236	Ayacucho	AYA1	7	2016	0.0249155	0
8234	Ayacucho	AYA1	7	2016	0.024635	0
8233	Ayacucho	AYA1	7	2016	0.0461164	0
8232	Ayacucho	AYA1	7	2016	0.00773362	0
8231	Ayacucho	AYA1	7	2016	0.0100698	0
8230	Ayacucho	AYA1	7	2016	0.0151765	0
8229	Ayacucho	AYA1	7	2016	0.00863322	0
8228	Ayacucho	AYA1	7	2016	0.00781286	0
7802	Ayacucho	AYA1	7	2016	0.184369	1
7196	Ayacucho	AYA1	7	2016	0.0157944	0
7188	Ayacucho	AYA1	7	2016	0.0846643	0
7184	Ayacucho	AYA1	7	2016	0.0170959	0
7181	Ayacucho	AYA1	7	2016	0.0115029	0
7179	Ayacucho	AYA1	7	2016	0.0282245	0
7174	Ayacucho	AYA1	7	2016	0.0211819	0
7173	Ayacucho	AYA1	7	2016	0.0113076	0
7171	Ayacucho	AYA1	7	2016	0.021653	0
7167	Ayacucho	AYA1	7	2016	0.0110461	0
7164	Ayacucho	AYA1	7	2016	0.00864545	0
7028	Ayacucho	AYA1	7	2016	0.153048	0
7023	Ayacucho	AYA1	7	2016	0.0302136	0
7001	Ayacucho	AYA1	7	2016	0.123592	0
6949	Ayacucho	AYA1	7	2016	0.0156963	0
6940	Ayacucho	AYA1	7	2016	0.0167857	0
6934	Ayacucho	AYA1	7	2016	0.0142103	0
6933	Ayacucho	AYA1	7	2016	0.0217667	0
6776	Ayacucho	AYA1	7	2016	0.0104806	0
6772	Ayacucho	AYA1	7	2016	0.126756	0
9811	Ayacucho	AYA1	10	2017	0.0231802	0
9812	Ayacucho	AYA1	10	2017	0.029978	0
9813	Ayacucho	AYA1	10	2017	0.117787	0
8241	Ayacucho	AYA1	10	2017	0.207639	1
9814	Ayacucho	AYA1	10	2017	0.0415429	0
9815	Ayacucho	AYA1	10	2017	0.0882982	0
7866	Ayacucho	AYA11	7	2015	0.154827	0
7860	Ayacucho	AYA11	7	2015	0.17184	1
8221	Ayacucho	AYA11	7	2016	0.015627	0
8220	Ayacucho	AYA11	7	2016	0.00843102	0
8219	Ayacucho	AYA11	7	2016	0.00850057	0
8218	Ayacucho	AYA11	7	2016	0.0169232	0
8217	Ayacucho	AYA11	7	2016	0.0219183	0
8216	Ayacucho	AYA11	7	2016	0.0408333	0
8215	Ayacucho	AYA11	7	2016	0.00811493	0
8213	Ayacucho	AYA11	7	2016	0.0406138	0
8212	Ayacucho	AYA11	7	2016	0.0424837	0
8211	Ayacucho	AYA11	7	2016	0.0838221	0
8210	Ayacucho	AYA11	7	2016	0.0371915	0
8209	Ayacucho	AYA11	7	2016	0.0327759	0
8208	Ayacucho	AYA11	7	2016	0.0333763	0
8207	Ayacucho	AYA11	7	2016	0.0454559	0
8206	Ayacucho	AYA11	7	2016	0.28452	1
8205	Ayacucho	AYA11	7	2016	0.0518242	0
8204	Ayacucho	AYA11	7	2016	0.0392758	0
8203	Ayacucho	AYA11	7	2016	0.03482	0
8202	Ayacucho	AYA11	7	2016	0.0269107	0
8201	Ayacucho	AYA11	7	2016	0.0418732	0
7864	Ayacucho	AYA11	7	2016	0.0429363	0
7082	Ayacucho	AYA11	7	2016	0.040614	0
8214	Ayacucho	AYA11	7	2016	0.0677633	0
9401	Ayacucho	AYA11	5	2017	0.0113646	0
9402	Ayacucho	AYA11	5	2017	0.0231295	0
9403	Ayacucho	AYA11	5	2017	0.0105323	0
7082	Ayacucho	AYA11	5	2017	0.0165628	0
9404	Ayacucho	AYA11	5	2017	0.0650426	0
9405	Ayacucho	AYA11	5	2017	0.029489	0
9406	Ayacucho	AYA11	5	2017	0.0304657	0
7081	Ayacucho	AYA11	11	2017	0.0244663	0
9866	Ayacucho	AYA11	11	2017	0.227707	1
9867	Ayacucho	AYA11	11	2017	0.0357923	0
9868	Ayacucho	AYA11	11	2017	0.040524	0
9482	Ayacucho	AYA11	11	2017	0.0736237	0
9869	Ayacucho	AYA11	11	2017	0.0624201	0
9870	Ayacucho	AYA11	11	2017	0.040105	0
9871	Ayacucho	AYA11	11	2017	0.0675775	0
9872	Ayacucho	AYA11	11	2017	0.0406306	0
9873	Ayacucho	AYA11	11	2017	0.0744796	0
9874	Ayacucho	AYA11	11	2017	0.0632011	0
9875	Ayacucho	AYA11	11	2017	0.068107	0
7200	Ayacucho	AYA12	7	2015	0.203893	1
7188	Ayacucho	AYA12	7	2015	0.0985764	0
7187	Ayacucho	AYA12	7	2015	0.0611035	0
7186	Ayacucho	AYA12	7	2015	0.0419219	0
7185	Ayacucho	AYA12	7	2015	0.0519827	0
7183	Ayacucho	AYA12	7	2015	0.0414089	0
7182	Ayacucho	AYA12	7	2015	0.0334045	0
7181	Ayacucho	AYA12	7	2015	0.0654893	0
7180	Ayacucho	AYA12	7	2015	0.0457289	0
7179	Ayacucho	AYA12	7	2015	0.0629666	0
7178	Ayacucho	AYA12	7	2015	0.174606	1
7177	Ayacucho	AYA12	7	2015	0.135271	0
7176	Ayacucho	AYA12	7	2015	0.0872416	0
7175	Ayacucho	AYA12	7	2015	0.183146	1
7174	Ayacucho	AYA12	7	2015	0.173241	1
7173	Ayacucho	AYA12	7	2015	0.13852	0
7172	Ayacucho	AYA12	7	2015	0.0885264	0
7171	Ayacucho	AYA12	7	2015	0.039249	0
7170	Ayacucho	AYA12	7	2015	0.200708	1
7169	Ayacucho	AYA12	7	2015	0.208108	1
7168	Ayacucho	AYA12	7	2015	0.119214	0
7167	Ayacucho	AYA12	7	2015	0.122101	0
7166	Ayacucho	AYA12	7	2015	0.179682	1
7165	Ayacucho	AYA12	7	2015	0.169921	1
7164	Ayacucho	AYA12	7	2015	0.083366	0
7163	Ayacucho	AYA12	7	2015	0.0564313	0
7162	Ayacucho	AYA12	7	2015	0.17642	1
7161	Ayacucho	AYA12	7	2015	0.150142	0
7160	Ayacucho	AYA12	7	2015	0.100836	0
7159	Ayacucho	AYA12	7	2015	0.108635	0
6923	Ayacucho	AYA12	7	2015	0.0579762	0
6776	Ayacucho	AYA12	7	2015	0.117177	0
6771	Ayacucho	AYA12	7	2015	0.0802123	0
8227	Ayacucho	AYA12	7	2016	0.0133129	0
8226	Ayacucho	AYA12	7	2016	0.153932	0
8225	Ayacucho	AYA12	7	2016	0.0133797	0
8224	Ayacucho	AYA12	7	2016	0.0640351	0
8223	Ayacucho	AYA12	7	2016	0.00856213	0
8222	Ayacucho	AYA12	7	2016	0.00539472	0
7169	Ayacucho	AYA12	7	2016	0.0104261	0
7764	Ayacucho	AYA13	7	2015	0.220329	1
8323	Ayacucho	AYA14	7	2016	0.0215421	0
8322	Ayacucho	AYA14	7	2016	0.0201514	0
8321	Ayacucho	AYA14	7	2016	0.207115	1
8320	Ayacucho	AYA14	7	2016	0.00997241	0
8319	Ayacucho	AYA14	7	2016	0.17593	1
8318	Ayacucho	AYA14	7	2016	0.0111773	0
8317	Ayacucho	AYA14	7	2016	0.044967	0
8316	Ayacucho	AYA14	7	2016	0.0156764	0
8315	Ayacucho	AYA14	7	2016	0.0418515	0
8314	Ayacucho	AYA14	7	2016	0.0496489	0
8313	Ayacucho	AYA14	7	2016	0.0165569	0
8312	Ayacucho	AYA14	7	2016	0.0229302	0
8311	Ayacucho	AYA14	7	2016	0.024656	0
8310	Ayacucho	AYA14	7	2016	0.0118347	0
8309	Ayacucho	AYA14	7	2016	0.00799438	0
8308	Ayacucho	AYA14	7	2016	0.0179041	0
8307	Ayacucho	AYA14	7	2016	0.0109242	0
8306	Ayacucho	AYA14	7	2016	0.00949236	0
8305	Ayacucho	AYA14	7	2016	0.021546	0
8304	Ayacucho	AYA14	7	2016	0.0103337	0
8303	Ayacucho	AYA14	7	2016	0.00691533	0
8302	Ayacucho	AYA14	7	2016	0.0319446	0
8301	Ayacucho	AYA14	7	2016	0.0143506	0
8300	Ayacucho	AYA14	7	2016	0.0089941	0
8299	Ayacucho	AYA14	7	2016	0.00991238	0
8298	Ayacucho	AYA14	7	2016	0.0273345	0
8297	Ayacucho	AYA14	7	2016	0.0243531	0
7774	Ayacucho	AYA14	7	2016	0.00796132	0
9575	Ayacucho	AYA14	6	2017	0.0332815	0
7768	Ayacucho	AYA14	6	2017	0.0154537	0
9576	Ayacucho	AYA14	6	2017	0.0260471	0
9577	Ayacucho	AYA14	6	2017	0.0371185	0
9578	Ayacucho	AYA14	6	2017	0.0377949	0
8308	Ayacucho	AYA14	6	2017	0.0346373	0
9579	Ayacucho	AYA14	6	2017	0.0243295	0
9580	Ayacucho	AYA14	6	2017	0.203722	1
8323	Ayacucho	AYA14	6	2017	0.0731839	0
9581	Ayacucho	AYA14	6	2017	0.016568	0
9582	Ayacucho	AYA14	6	2017	0.0691203	0
8321	Ayacucho	AYA14	6	2017	0.204598	1
9583	Ayacucho	AYA14	6	2017	0.0498755	0
9584	Ayacucho	AYA14	6	2017	0.0171188	0
9585	Ayacucho	AYA14	6	2017	0.0201854	0
9586	Ayacucho	AYA14	6	2017	0.0156201	0
9587	Ayacucho	AYA14	6	2017	0.0227413	0
9588	Ayacucho	AYA14	6	2017	0.0503131	0
9589	Ayacucho	AYA14	6	2017	0.0197647	0
9590	Ayacucho	AYA14	6	2017	0.0154748	0
9591	Ayacucho	AYA14	6	2017	0.0345442	0
9592	Ayacucho	AYA14	6	2017	0.189888	1
9593	Ayacucho	AYA14	6	2017	0.0907939	0
9594	Ayacucho	AYA14	6	2017	0.0273149	0
9595	Ayacucho	AYA14	6	2017	0.142517	0
9596	Ayacucho	AYA14	6	2017	0.0512126	0
9597	Ayacucho	AYA14	6	2017	0.0268608	0
9792	Ayacucho	AYA14	10	2017	0.0209631	0
9793	Ayacucho	AYA14	10	2017	0.0229956	0
7774	Ayacucho	AYA14	10	2017	0.208717	1
9794	Ayacucho	AYA14	10	2017	0.0328921	0
9795	Ayacucho	AYA14	10	2017	0.0919313	0
9797	Ayacucho	AYA14	10	2017	0.0514742	0
9798	Ayacucho	AYA14	10	2017	0.155913	0
9591	Ayacucho	AYA14	10	2017	0.0404054	0
9799	Ayacucho	AYA14	10	2017	0.0230129	0
9800	Ayacucho	AYA14	10	2017	0.0290534	0
9801	Ayacucho	AYA14	10	2017	0.0322299	0
9802	Ayacucho	AYA14	10	2017	0.0406069	0
9803	Ayacucho	AYA14	10	2017	0.0200967	0
9804	Ayacucho	AYA14	10	2017	0.204873	1
9805	Ayacucho	AYA14	10	2017	0.0430569	0
9806	Ayacucho	AYA14	10	2017	0.082346	0
7897	Ayacucho	AYA15	7	2015	0.0377271	0
7896	Ayacucho	AYA15	7	2015	0.0425132	0
7895	Ayacucho	AYA15	7	2015	0.0762653	0
7894	Ayacucho	AYA15	7	2015	0.0190109	0
7893	Ayacucho	AYA15	7	2015	0.0226584	0
7892	Ayacucho	AYA15	7	2015	0.0916245	0
7891	Ayacucho	AYA15	7	2015	0.0752404	0
7890	Ayacucho	AYA15	7	2015	0.137645	0
7889	Ayacucho	AYA15	7	2015	0.0834063	0
7888	Ayacucho	AYA15	7	2015	0.123749	0
7887	Ayacucho	AYA15	7	2015	0.10808	0
7886	Ayacucho	AYA15	7	2015	0.0107017	0
7885	Ayacucho	AYA15	7	2015	0.0191375	0
7884	Ayacucho	AYA15	7	2015	0.111674	0
7883	Ayacucho	AYA15	7	2015	0.0165712	0
7882	Ayacucho	AYA15	7	2015	0.00831848	0
7881	Ayacucho	AYA15	7	2015	0.0435398	0
7880	Ayacucho	AYA15	7	2015	0.0348302	0
7871	Ayacucho	AYA15	7	2015	0.172032	1
7078	Ayacucho	AYA15	7	2015	0.140518	0
9312	Ayacucho	AYA15	6	2016	0.0194836	0
9311	Ayacucho	AYA15	6	2016	0.0398053	0
9310	Ayacucho	AYA15	6	2016	0.0267375	0
9309	Ayacucho	AYA15	6	2016	0.0569916	0
9308	Ayacucho	AYA15	6	2016	0.032498	0
9307	Ayacucho	AYA15	6	2016	0.0291211	0
9306	Ayacucho	AYA15	6	2016	0.0301438	0
9305	Ayacucho	AYA15	6	2016	0.0422858	0
9304	Ayacucho	AYA15	6	2016	0.0269383	0
9303	Ayacucho	AYA15	6	2016	0.0194895	0
9302	Ayacucho	AYA15	6	2016	0.0254966	0
9301	Ayacucho	AYA15	6	2016	0.0382734	0
9300	Ayacucho	AYA15	6	2016	0.0273668	0
9299	Ayacucho	AYA15	6	2016	0.0467077	0
9298	Ayacucho	AYA15	6	2016	0.0513873	0
9297	Ayacucho	AYA15	6	2016	0.0295861	0
9296	Ayacucho	AYA15	6	2016	0.039308	0
9295	Ayacucho	AYA15	6	2016	0.0681144	0
9294	Ayacucho	AYA15	6	2016	0.0372805	0
9293	Ayacucho	AYA15	6	2016	0.0349096	0
9292	Ayacucho	AYA15	6	2016	0.0187812	0
9291	Ayacucho	AYA15	6	2016	0.0335879	0
9290	Ayacucho	AYA15	6	2016	0.0297056	0
9289	Ayacucho	AYA15	6	2016	0.111549	0
9288	Ayacucho	AYA15	6	2016	0.0345117	0
9287	Ayacucho	AYA15	6	2016	0.0326343	0
9286	Ayacucho	AYA15	6	2016	0.0471226	0
9285	Ayacucho	AYA15	6	2016	0.0308923	0
9284	Ayacucho	AYA15	6	2016	0.0371509	0
7880	Ayacucho	AYA15	6	2016	0.0498239	0
9436	Ayacucho	AYA15	6	2017	0.0151513	0
9438	Ayacucho	AYA15	6	2017	0.0285231	0
9439	Ayacucho	AYA15	6	2017	0.0404926	0
9441	Ayacucho	AYA15	6	2017	0.0176661	0
9444	Ayacucho	AYA15	6	2017	0.0262476	0
9447	Ayacucho	AYA15	6	2017	0.0111416	0
9448	Ayacucho	AYA15	6	2017	0.00818807	0
7887	Ayacucho	AYA15	6	2017	0.0215275	0
9449	Ayacucho	AYA15	6	2017	0.0250388	0
9450	Ayacucho	AYA15	6	2017	0.0099485	0
9451	Ayacucho	AYA15	6	2017	0.105311	0
9452	Ayacucho	AYA15	6	2017	0.0460461	0
9453	Ayacucho	AYA15	6	2017	0.00788581	0
9457	Ayacucho	AYA15	6	2017	0.0216693	0
9460	Ayacucho	AYA15	6	2017	0.0129233	0
9461	Ayacucho	AYA15	6	2017	0.00641834	0
9462	Ayacucho	AYA15	6	2017	0.00575351	0
9463	Ayacucho	AYA15	6	2017	0.00714872	0
9464	Ayacucho	AYA15	6	2017	0.0210687	0
9468	Ayacucho	AYA15	6	2017	0.0151747	0
9472	Ayacucho	AYA15	6	2017	0.00665993	0
9479	Ayacucho	AYA15	6	2017	0.0115674	0
9480	Ayacucho	AYA15	6	2017	0.0168853	0
9481	Ayacucho	AYA15	6	2017	0.0130027	0
9482	Ayacucho	AYA15	6	2017	0.0521963	0
9483	Ayacucho	AYA15	6	2017	0.00908291	0
9484	Ayacucho	AYA15	6	2017	0.0125328	0
9485	Ayacucho	AYA15	6	2017	0.0109095	0
9486	Ayacucho	AYA15	6	2017	0.0134868	0
9489	Ayacucho	AYA15	6	2017	0.0173518	0
9487	Ayacucho	AYA15	6	2017	0.0135684	0
9488	Ayacucho	AYA15	6	2017	0.00960318	0
9490	Ayacucho	AYA15	6	2017	0.00901744	0
9491	Ayacucho	AYA15	6	2017	0.00693384	0
9492	Ayacucho	AYA15	6	2017	0.00404273	0
9493	Ayacucho	AYA15	6	2017	0.00415576	0
9494	Ayacucho	AYA15	6	2017	0.00183275	0
9496	Ayacucho	AYA15	6	2017	0.00410169	0
9497	Ayacucho	AYA15	6	2017	0.0058186	0
9498	Ayacucho	AYA15	6	2017	0.00271996	0
9499	Ayacucho	AYA15	6	2017	0.00550521	0
7873	Ayacucho	AYA15	6	2017	0.00313412	0
9500	Ayacucho	AYA15	6	2017	0.00236345	0
9501	Ayacucho	AYA15	6	2017	0.00340864	0
9502	Ayacucho	AYA15	6	2017	0.00256037	0
9503	Ayacucho	AYA15	6	2017	0.00640117	0
9504	Ayacucho	AYA15	6	2017	0.00624808	0
9505	Ayacucho	AYA15	6	2017	0.0710881	0
9506	Ayacucho	AYA15	6	2017	0.00378634	0
9507	Ayacucho	AYA15	6	2017	0.00600649	0
9508	Ayacucho	AYA15	6	2017	0.00296819	0
9509	Ayacucho	AYA15	6	2017	0.00148023	0
9510	Ayacucho	AYA15	6	2017	0.00962638	0
9835	Ayacucho	AYA15	11	2017	0.137083	0
9836	Ayacucho	AYA15	11	2017	0.0542939	0
9837	Ayacucho	AYA15	11	2017	0.0449517	0
9485	Ayacucho	AYA15	11	2017	0.0745359	0
9838	Ayacucho	AYA15	11	2017	0.0376972	0
9839	Ayacucho	AYA15	11	2017	0.0573259	0
9840	Ayacucho	AYA15	11	2017	0.112712	0
9841	Ayacucho	AYA15	11	2017	0.0313252	0
9842	Ayacucho	AYA15	11	2017	0.0250172	0
9843	Ayacucho	AYA15	11	2017	0.040001	0
9844	Ayacucho	AYA15	11	2017	0.0526564	0
9845	Ayacucho	AYA15	11	2017	0.0367529	0
9846	Ayacucho	AYA15	11	2017	0.0544475	0
9847	Ayacucho	AYA15	11	2017	0.130328	0
9848	Ayacucho	AYA15	11	2017	0.128985	0
9849	Ayacucho	AYA15	11	2017	0.115117	0
9851	Ayacucho	AYA15	11	2017	0.0664237	0
9852	Ayacucho	AYA15	11	2017	0.127053	0
9853	Ayacucho	AYA15	11	2017	0.0749029	0
9854	Ayacucho	AYA15	11	2017	0.0639296	0
9855	Ayacucho	AYA15	11	2017	0.0608766	0
9856	Ayacucho	AYA15	11	2017	0.0575369	0
9280	Ayacucho	AYA15	11	2017	0.0380936	0
9857	Ayacucho	AYA15	11	2017	0.0387325	0
9858	Ayacucho	AYA15	11	2017	0.0421331	0
9859	Ayacucho	AYA15	11	2017	0.117258	0
9861	Ayacucho	AYA15	11	2017	0.0203556	0
9862	Ayacucho	AYA15	11	2017	0.0506155	0
9863	Ayacucho	AYA15	11	2017	0.0306514	0
9296	Ayacucho	AYA15	11	2017	0.0387924	0
7847	Ayacucho	AYA4	7	2015	0.197732	1
7846	Ayacucho	AYA4	7	2015	0.24789	1
7841	Ayacucho	AYA4	7	2015	0.306691	1
7840	Ayacucho	AYA4	7	2015	0.154732	0
7831	Ayacucho	AYA4	7	2015	0.180762	1
7830	Ayacucho	AYA4	7	2015	0.194915	1
7829	Ayacucho	AYA4	7	2015	0.0166291	0
7828	Ayacucho	AYA4	7	2015	0.052669	0
7827	Ayacucho	AYA4	7	2015	0.122639	0
7826	Ayacucho	AYA4	7	2015	0.0652133	0
7825	Ayacucho	AYA4	7	2015	0.138885	0
7824	Ayacucho	AYA4	7	2015	0.155114	0
7823	Ayacucho	AYA4	7	2015	0.17112	1
7822	Ayacucho	AYA4	7	2015	0.186737	1
7821	Ayacucho	AYA4	7	2015	0.155912	0
7820	Ayacucho	AYA4	7	2015	0.140652	0
7819	Ayacucho	AYA4	7	2015	0.0557383	0
7818	Ayacucho	AYA4	7	2015	0.0623916	0
7817	Ayacucho	AYA4	7	2015	0.0151706	0
7816	Ayacucho	AYA4	7	2015	0.105746	0
7815	Ayacucho	AYA4	7	2015	0.0439904	0
7814	Ayacucho	AYA4	7	2015	0.0167199	0
7813	Ayacucho	AYA4	7	2015	0.0656235	0
7812	Ayacucho	AYA4	7	2015	0.0644798	0
7811	Ayacucho	AYA4	7	2015	0.0297669	0
7810	Ayacucho	AYA4	7	2015	0.112596	0
7809	Ayacucho	AYA4	7	2015	0.0392265	0
7808	Ayacucho	AYA4	7	2015	0.102264	0
7759	Ayacucho	AYA4	7	2015	0.196829	1
7755	Ayacucho	AYA4	7	2015	0.168418	1
7752	Ayacucho	AYA4	7	2015	0.172486	1
9807	Ayacucho	AYA4	10	2017	0.0372234	0
9808	Ayacucho	AYA4	10	2017	0.0529569	0
9809	Ayacucho	AYA4	10	2017	0.0171715	0
7815	Ayacucho	AYA4	10	2017	0.0549928	0
9810	Ayacucho	AYA4	10	2017	0.0783207	0
9619	Ayacucho	AYA5	7	2017	0.0290756	0
9620	Ayacucho	AYA5	7	2017	0.0378221	0
9621	Ayacucho	AYA5	7	2017	0.124705	0
8273	Ayacucho	AYA5	7	2017	0.0148233	0
9622	Ayacucho	AYA5	7	2017	0.189888	1
9623	Ayacucho	AYA5	7	2017	0.0234346	0
9624	Ayacucho	AYA5	7	2017	0.0151133	0
9625	Ayacucho	AYA5	7	2017	0.0208925	0
9626	Ayacucho	AYA5	7	2017	0.186623	1
9816	Ayacucho	AYA5	10	2017	0.0221272	0
9817	Ayacucho	AYA5	10	2017	0.0232036	0
9620	Ayacucho	AYA5	10	2017	0.0182068	0
9818	Ayacucho	AYA5	10	2017	0.00983801	0
9621	Ayacucho	AYA5	10	2017	0.112327	0
9819	Ayacucho	AYA5	10	2017	0.208717	1
9624	Ayacucho	AYA5	10	2017	0.0152234	0
9626	Ayacucho	AYA5	10	2017	0.237498	1
9820	Ayacucho	AYA5	10	2017	0.237498	1
9821	Ayacucho	AYA5	10	2017	0.0477828	0
7807	Ayacucho	AYA7	7	2015	0.0686229	0
7806	Ayacucho	AYA7	7	2015	0.0445065	0
7805	Ayacucho	AYA7	7	2015	0.11531	0
7804	Ayacucho	AYA7	7	2015	0.202243	1
7803	Ayacucho	AYA7	7	2015	0.0526252	0
7052	Ayacucho	AYA7	7	2015	0.0312256	0
8296	Ayacucho	AYA7	7	2016	0.0461687	0
8295	Ayacucho	AYA7	7	2016	0.0465843	0
8294	Ayacucho	AYA7	7	2016	0.0467947	0
8293	Ayacucho	AYA7	7	2016	0.0104386	0
8292	Ayacucho	AYA7	7	2016	0.0334775	0
8291	Ayacucho	AYA7	7	2016	0.0186173	0
8290	Ayacucho	AYA7	7	2016	0.0294591	0
8289	Ayacucho	AYA7	7	2016	0.0142058	0
8288	Ayacucho	AYA7	7	2016	0.0292408	0
8287	Ayacucho	AYA7	7	2016	0.0243712	0
8286	Ayacucho	AYA7	7	2016	0.137138	0
7807	Ayacucho	AYA7	7	2016	0.00939162	0
7064	Ayacucho	AYA7	7	2016	0.0162488	0
7061	Ayacucho	AYA7	7	2016	0.0749178	0
7058	Ayacucho	AYA7	7	2016	0.0177564	0
7057	Ayacucho	AYA7	7	2016	0.00919739	0
7047	Ayacucho	AYA7	7	2016	0.0140022	0
9598	Ayacucho	AYA7	6	2017	0.0246543	0
9599	Ayacucho	AYA7	6	2017	0.0166979	0
9600	Ayacucho	AYA7	6	2017	0.014955	0
9601	Ayacucho	AYA7	6	2017	0.0184786	0
9603	Ayacucho	AYA7	6	2017	0.0200172	0
9604	Ayacucho	AYA7	6	2017	0.0163308	0
9605	Ayacucho	AYA7	6	2017	0.0194753	0
9606	Ayacucho	AYA7	6	2017	0.18649	1
9607	Ayacucho	AYA7	6	2017	0.0238424	0
9608	Ayacucho	AYA7	6	2017	0.0288297	0
9609	Ayacucho	AYA7	6	2017	0.0232249	0
9610	Ayacucho	AYA7	6	2017	0.0278177	0
7804	Ayacucho	AYA7	6	2017	0.188981	1
9611	Ayacucho	AYA7	6	2017	0.0310235	0
9612	Ayacucho	AYA7	6	2017	0.0448152	0
9613	Ayacucho	AYA7	6	2017	0.0375128	0
9614	Ayacucho	AYA7	6	2017	0.0227005	0
9615	Ayacucho	AYA7	6	2017	0.0103217	0
9616	Ayacucho	AYA7	6	2017	0.0268651	0
9617	Ayacucho	AYA7	6	2017	0.0200256	0
7805	Ayacucho	AYA7	6	2017	0.0214442	0
9618	Ayacucho	AYA7	6	2017	0.0379243	0
7051	Ayacucho	AYA7	11	2017	0.21349	1
9822	Ayacucho	AYA7	11	2017	0.107446	0
9823	Ayacucho	AYA7	11	2017	0.0984487	0
9824	Ayacucho	AYA7	11	2017	0.0191245	0
9825	Ayacucho	AYA7	11	2017	0.0483418	0
9826	Ayacucho	AYA7	11	2017	0.034648	0
9827	Ayacucho	AYA7	11	2017	0.05956	0
9828	Ayacucho	AYA7	11	2017	0.0171493	0
9829	Ayacucho	AYA7	11	2017	0.0284178	0
8296	Ayacucho	AYA7	11	2017	0.0554374	0
9830	Ayacucho	AYA7	11	2017	0.0596287	0
8288	Ayacucho	AYA7	11	2017	0.0495192	0
9602	Ayacucho	AYA7	11	2017	0.0424363	0
9831	Ayacucho	AYA7	11	2017	0.223878	1
9850	Ayacucho	AYA7	11	2017	0.036891	0
8287	Ayacucho	AYA7	11	2017	0.0284583	0
9833	Ayacucho	AYA7	11	2017	0.0314268	0
9832	Ayacucho	AYA7	11	2017	0.0244857	0
9834	Ayacucho	AYA7	11	2017	0.039164	0
8286	Ayacucho	AYA7	11	2017	0.202364	1
9617	Ayacucho	AYA7	11	2017	0.0271014	0
8095	Cajamarca	CAJ1	12	2016	0.00955835	0
8094	Cajamarca	CAJ1	12	2016	0.0288592	0
8093	Cajamarca	CAJ1	12	2016	0.0145625	0
8092	Cajamarca	CAJ1	12	2016	0.165906	1
8090	Cajamarca	CAJ1	11	2016	0.166951	1
8089	Cajamarca	CAJ1	11	2016	0.068503	0
8088	Cajamarca	CAJ1	11	2016	0.167969	1
8087	Cajamarca	CAJ1	11	2016	0.0691144	0
8086	Cajamarca	CAJ1	11	2016	0.0356398	0
8085	Cajamarca	CAJ1	11	2016	0.173391	1
8084	Cajamarca	CAJ1	11	2016	0.113185	0
8082	Cajamarca	CAJ1	11	2016	0.128883	0
8081	Cajamarca	CAJ1	11	2016	0.0181307	0
8080	Cajamarca	CAJ1	11	2016	0.0226808	0
6168	Cajamarca	CAJ1	11	2016	0.173391	1
4709	Cajamarca	CAJ1	12	2016	0.0306502	0
4156	Cajamarca	CAJ1	11	2016	0.074986	0
3740	Cajamarca	CAJ1	12	2016	0.170189	1
8090	Cajamarca	CAJ1	7	2017	0.18802	1
9627	Cajamarca	CAJ1	7	2017	0.0735872	0
8091	Cajamarca	CAJ1	7	2017	0.0927682	0
9628	Cajamarca	CAJ1	7	2017	0.0122739	0
6168	Cajamarca	CAJ1	7	2017	0.118466	0
3740	Cajamarca	CAJ1	7	2017	0.192216	1
8088	Cajamarca	CAJ1	7	2017	0.194802	1
8084	Cajamarca	CAJ1	7	2017	0.0838534	0
8086	Cajamarca	CAJ1	7	2017	0.0607704	0
8085	Cajamarca	CAJ1	7	2017	0.193988	1
9629	Cajamarca	CAJ1	7	2017	0.0231003	0
8092	Cajamarca	CAJ1	7	2017	0.193949	1
8135	Cajamarca	CAJ2	12	2016	0.0876086	0
8134	Cajamarca	CAJ2	12	2016	0.0669324	0
8133	Cajamarca	CAJ2	12	2016	0.0846258	0
8132	Cajamarca	CAJ2	12	2016	0.0361253	0
8131	Cajamarca	CAJ2	12	2016	0.0424099	0
8130	Cajamarca	CAJ2	12	2016	0.00117601	0
8129	Cajamarca	CAJ2	12	2016	0.00164734	0
8127	Cajamarca	CAJ2	12	2016	0.00138819	0
8126	Cajamarca	CAJ2	12	2016	0.00104143	0
8125	Cajamarca	CAJ2	12	2016	0.0975246	0
8124	Cajamarca	CAJ2	12	2016	0.0215715	0
8123	Cajamarca	CAJ2	12	2016	0.208401	1
8122	Cajamarca	CAJ2	12	2016	0.0119406	0
8121	Cajamarca	CAJ2	12	2016	0.0231845	0
8120	Cajamarca	CAJ2	12	2016	0.0944032	0
8119	Cajamarca	CAJ2	12	2016	0.0935132	0
8117	Cajamarca	CAJ2	12	2016	0.147353	0
8116	Cajamarca	CAJ2	12	2016	0.0712234	0
8115	Cajamarca	CAJ2	12	2016	0.102323	0
8114	Cajamarca	CAJ2	12	2016	0.0952833	0
8112	Cajamarca	CAJ2	12	2016	0.125072	0
8111	Cajamarca	CAJ2	12	2016	0.136336	0
8110	Cajamarca	CAJ2	12	2016	0.00391987	0
8109	Cajamarca	CAJ2	12	2016	0.00898759	0
8108	Cajamarca	CAJ2	12	2016	0.00282967	0
8107	Cajamarca	CAJ2	12	2016	0.00659955	0
8106	Cajamarca	CAJ2	12	2016	0.00831822	0
8105	Cajamarca	CAJ2	12	2016	0.00741017	0
8102	Cajamarca	CAJ2	12	2016	0.00719222	0
8101	Cajamarca	CAJ2	12	2016	0.0221279	0
8100	Cajamarca	CAJ2	12	2016	0.0232576	0
8099	Cajamarca	CAJ2	12	2016	0.0233617	0
8098	Cajamarca	CAJ2	12	2016	0.0154911	0
8097	Cajamarca	CAJ2	12	2016	0.0117168	0
8096	Cajamarca	CAJ2	12	2016	0.0240179	0
6188	Cajamarca	CAJ2	12	2016	0.0916332	0
6186	Cajamarca	CAJ2	12	2016	0.000709121	0
6181	Cajamarca	CAJ2	12	2016	0.00975058	0
6171	Cajamarca	CAJ2	12	2016	0.0747949	0
6073	Cajamarca	CAJ2	12	2016	0.0589723	0
4122	Cajamarca	CAJ2	12	2016	0.0415523	0
4117	Cajamarca	CAJ2	12	2016	0.00292927	0
4112	Cajamarca	CAJ2	12	2016	0.0669126	0
4071	Cajamarca	CAJ2	12	2016	0.0679995	0
3638	Cajamarca	CAJ2	12	2016	0.0498585	0
9630	Cajamarca	CAJ2	7	2017	0.0558404	0
6069	Cajamarca	CAJ2	7	2017	0.00756074	0
9631	Cajamarca	CAJ2	7	2017	0.00976616	0
6176	Cajamarca	CAJ2	7	2017	0.0664163	0
8108	Cajamarca	CAJ2	7	2017	0.0397579	0
9633	Cajamarca	CAJ2	7	2017	0.00924619	0
9634	Cajamarca	CAJ2	7	2017	0.0936569	0
8102	Cajamarca	CAJ2	7	2017	0.0697198	0
8105	Cajamarca	CAJ2	7	2017	0.0116238	0
9635	Cajamarca	CAJ2	7	2017	0.0732051	0
8129	Cajamarca	CAJ2	7	2017	0.0852144	0
9636	Cajamarca	CAJ2	7	2017	0.0400089	0
8115	Cajamarca	CAJ2	7	2017	0.00914081	0
8101	Cajamarca	CAJ2	7	2017	0.019205	0
8111	Cajamarca	CAJ2	7	2017	0.0133351	0
4071	Cajamarca	CAJ2	7	2017	0.0189738	0
6188	Cajamarca	CAJ2	7	2017	0.0105816	0
8106	Cajamarca	CAJ2	7	2017	0.0167433	0
8135	Cajamarca	CAJ2	7	2017	0.0904369	0
6073	Cajamarca	CAJ2	7	2017	0.104723	0
9637	Cajamarca	CAJ2	7	2017	0.0438049	0
8124	Cajamarca	CAJ2	7	2017	0.0418231	0
8100	Cajamarca	CAJ2	7	2017	0.0914153	0
8109	Cajamarca	CAJ2	7	2017	0.0967537	0
9640	Cajamarca	CAJ2	7	2017	0.127904	0
9641	Cajamarca	CAJ2	7	2017	0.0207949	0
8120	Cajamarca	CAJ2	7	2017	0.0111258	0
8119	Cajamarca	CAJ2	7	2017	0.0785987	0
8096	Cajamarca	CAJ2	7	2017	0.0553491	0
6109	Cajamarca	CAJ2	7	2017	0.0118575	0
9642	Cajamarca	CAJ2	7	2017	0.0969897	0
9643	Cajamarca	CAJ2	7	2017	0.101972	0
8114	Cajamarca	CAJ2	7	2017	0.0121978	0
8359	Cajamarca	CAJ3	12	2016	0.0028224	0
8358	Cajamarca	CAJ3	12	2016	0.126075	0
8357	Cajamarca	CAJ3	12	2016	0.00227667	0
8356	Cajamarca	CAJ3	12	2016	0.00700855	0
8355	Cajamarca	CAJ3	12	2016	0.164629	1
8354	Cajamarca	CAJ3	12	2016	0.00301224	0
8353	Cajamarca	CAJ3	12	2016	0.0368431	0
8352	Cajamarca	CAJ3	12	2016	0.00193819	0
8351	Cajamarca	CAJ3	12	2016	0.0300091	0
8200	Cajamarca	CAJ3	12	2016	0.0311695	0
8199	Cajamarca	CAJ3	12	2016	0.00631144	0
8198	Cajamarca	CAJ3	12	2016	0.0773438	0
8197	Cajamarca	CAJ3	12	2016	0.017725	0
8194	Cajamarca	CAJ3	12	2016	0.145551	0
8190	Cajamarca	CAJ3	12	2016	0.0607313	0
8189	Cajamarca	CAJ3	12	2016	0.0557988	0
8188	Cajamarca	CAJ3	12	2016	0.102502	0
8187	Cajamarca	CAJ3	12	2016	0.151494	0
8178	Cajamarca	CAJ3	12	2016	0.0799497	0
8154	Cajamarca	CAJ3	12	2016	0.0606071	0
8153	Cajamarca	CAJ3	12	2016	0.0879882	0
8152	Cajamarca	CAJ3	12	2016	0.170433	1
8151	Cajamarca	CAJ3	12	2016	0.0551303	0
8150	Cajamarca	CAJ3	12	2016	0.0728605	0
8149	Cajamarca	CAJ3	12	2016	0.102876	0
8148	Cajamarca	CAJ3	12	2016	0.0644139	0
8147	Cajamarca	CAJ3	12	2016	0.0329859	0
8146	Cajamarca	CAJ3	12	2016	0.0514477	0
8145	Cajamarca	CAJ3	12	2016	0.0660058	0
8143	Cajamarca	CAJ3	12	2016	0.0612979	0
8142	Cajamarca	CAJ3	12	2016	0.0788642	0
8141	Cajamarca	CAJ3	12	2016	0.0617864	0
8140	Cajamarca	CAJ3	12	2016	0.0616234	0
8139	Cajamarca	CAJ3	12	2016	0.0499707	0
8138	Cajamarca	CAJ3	12	2016	0.0641297	0
8137	Cajamarca	CAJ3	12	2016	0.048519	0
8136	Cajamarca	CAJ3	12	2016	0.0719759	0
6191	Cajamarca	CAJ3	12	2016	0.0378355	0
6190	Cajamarca	CAJ3	12	2016	0.00542083	0
6055	Cajamarca	CAJ3	12	2016	0.0538097	0
3578	Cajamarca	CAJ3	12	2016	0.0767044	0
9645	Cajamarca	CAJ3	7	2017	0.0397746	0
9646	Cajamarca	CAJ3	7	2017	0.0338453	0
9647	Cajamarca	CAJ3	7	2017	0.0411563	0
9648	Cajamarca	CAJ3	7	2017	0.0457221	0
9649	Cajamarca	CAJ3	7	2017	0.0355765	0
9650	Cajamarca	CAJ3	7	2017	0.0346041	0
9651	Cajamarca	CAJ3	7	2017	0.0398883	0
9652	Cajamarca	CAJ3	7	2017	0.05021	0
9653	Cajamarca	CAJ3	7	2017	0.0292242	0
9654	Cajamarca	CAJ3	7	2017	0.0307808	0
9655	Cajamarca	CAJ3	7	2017	0.0272676	0
9656	Cajamarca	CAJ3	7	2017	0.0360154	0
9658	Cajamarca	CAJ3	7	2017	0.0918234	0
6050	Cajamarca	CAJ3	7	2017	0.0444773	0
9659	Cajamarca	CAJ3	7	2017	0.050243	0
9660	Cajamarca	CAJ3	7	2017	0.17401	1
6059	Cajamarca	CAJ3	7	2017	0.034034	0
8182	Cajamarca	CAJ3	7	2017	0.0412192	0
8154	Cajamarca	CAJ3	7	2017	0.051179	0
9661	Cajamarca	CAJ3	7	2017	0.048791	0
8158	Cajamarca	CAJ3	7	2017	0.0322255	0
9662	Cajamarca	CAJ3	7	2017	0.0320353	0
8186	Cajamarca	CAJ3	7	2017	0.0370497	0
9663	Cajamarca	CAJ3	7	2017	0.0338895	0
9664	Cajamarca	CAJ3	7	2017	0.0368914	0
9665	Cajamarca	CAJ3	7	2017	0.0542489	0
9666	Cajamarca	CAJ3	7	2017	0.0290216	0
9667	Cajamarca	CAJ3	7	2017	0.0316046	0
9668	Cajamarca	CAJ3	7	2017	0.0195559	0
9669	Cajamarca	CAJ3	7	2017	0.0391211	0
9670	Cajamarca	CAJ3	7	2017	0.0497744	0
8157	Cajamarca	CAJ3	7	2017	0.0363347	0
9671	Cajamarca	CAJ3	7	2017	0.0797414	0
9672	Cajamarca	CAJ3	7	2017	0.0816872	0
8399	Cajamarca	CAJ4	12	2016	0.0763349	0
8398	Cajamarca	CAJ4	12	2016	0.147227	0
8397	Cajamarca	CAJ4	12	2016	0.063754	0
8396	Cajamarca	CAJ4	12	2016	0.133388	0
8395	Cajamarca	CAJ4	12	2016	0.0841544	0
8394	Cajamarca	CAJ4	12	2016	0.110416	0
8393	Cajamarca	CAJ4	12	2016	0.133435	0
8392	Cajamarca	CAJ4	12	2016	0.120151	0
8391	Cajamarca	CAJ4	12	2016	0.0358601	0
8389	Cajamarca	CAJ4	12	2016	0.064046	0
8388	Cajamarca	CAJ4	12	2016	0.111675	0
8387	Cajamarca	CAJ4	12	2016	0.0168159	0
8386	Cajamarca	CAJ4	12	2016	0.0880828	0
8385	Cajamarca	CAJ4	12	2016	0.0376689	0
8384	Cajamarca	CAJ4	12	2016	0.0361824	0
8383	Cajamarca	CAJ4	12	2016	0.0107008	0
8382	Cajamarca	CAJ4	12	2016	0.00283627	0
8381	Cajamarca	CAJ4	12	2016	0.0670818	0
8380	Cajamarca	CAJ4	12	2016	0.0530322	0
8378	Cajamarca	CAJ4	12	2016	0.00701853	0
8377	Cajamarca	CAJ4	12	2016	0.0104844	0
8376	Cajamarca	CAJ4	12	2016	0.0588839	0
8375	Cajamarca	CAJ4	12	2016	0.111258	0
8374	Cajamarca	CAJ4	12	2016	0.101	0
8373	Cajamarca	CAJ4	12	2016	0.204137	1
8372	Cajamarca	CAJ4	12	2016	0.0709872	0
8371	Cajamarca	CAJ4	12	2016	0.0656932	0
8370	Cajamarca	CAJ4	12	2016	0.068825	0
8369	Cajamarca	CAJ4	12	2016	0.0895033	0
8368	Cajamarca	CAJ4	12	2016	0.0635918	0
8367	Cajamarca	CAJ4	12	2016	0.0393849	0
8366	Cajamarca	CAJ4	12	2016	0.0154466	0
8365	Cajamarca	CAJ4	12	2016	0.0277665	0
8364	Cajamarca	CAJ4	12	2016	0.129913	0
8363	Cajamarca	CAJ4	12	2016	0.053675	0
8362	Cajamarca	CAJ4	12	2016	0.10888	0
8361	Cajamarca	CAJ4	12	2016	0.089687	0
8360	Cajamarca	CAJ4	12	2016	0.0602896	0
6296	Cajamarca	CAJ4	12	2016	0.0869338	0
6218	Cajamarca	CAJ4	12	2016	0.129176	0
9673	Cajamarca	CAJ4	7	2017	0.0374807	0
9674	Cajamarca	CAJ4	7	2017	0.0374342	0
9675	Cajamarca	CAJ4	7	2017	0.113569	0
9676	Cajamarca	CAJ4	7	2017	0.0912772	0
9677	Cajamarca	CAJ4	7	2017	0.0255189	0
9678	Cajamarca	CAJ4	7	2017	0.0319762	0
9679	Cajamarca	CAJ4	7	2017	0.0614495	0
8371	Cajamarca	CAJ4	7	2017	0.0347668	0
9680	Cajamarca	CAJ4	7	2017	0.0319473	0
9681	Cajamarca	CAJ4	7	2017	0.0526176	0
9682	Cajamarca	CAJ4	7	2017	0.0420166	0
9683	Cajamarca	CAJ4	7	2017	0.0714029	0
9684	Cajamarca	CAJ4	7	2017	0.0865896	0
9685	Cajamarca	CAJ4	7	2017	0.0809602	0
9686	Cajamarca	CAJ4	7	2017	0.0368815	0
9688	Cajamarca	CAJ4	7	2017	0.0705189	0
D0086	Cajamarca	CAJ4	7	2017	0.0123176	0
9691	Cajamarca	CAJ4	7	2017	0.175924	1
9692	Cajamarca	CAJ4	7	2017	0.00790853	0
9693	Cajamarca	CAJ4	7	2017	0.0130386	0
9694	Cajamarca	CAJ4	7	2017	0.0617753	0
9695	Cajamarca	CAJ4	7	2017	0.0180064	0
9696	Cajamarca	CAJ4	7	2017	0.0830225	0
9697	Cajamarca	CAJ4	7	2017	0.011207	0
9698	Cajamarca	CAJ4	7	2017	0.124703	0
9699	Cajamarca	CAJ4	7	2017	0.121888	0
9701	Cajamarca	CAJ4	7	2017	0.16799	1
8390	Cajamarca	CAJ4	7	2017	0.124405	0
9702	Cajamarca	CAJ4	7	2017	0.169795	1
6212	Cajamarca	CAJ4	7	2017	0.198795	1
9703	Cajamarca	CAJ4	7	2017	0.141573	0
9704	Cajamarca	CAJ4	7	2017	0.0973879	0
6211	Cajamarca	CAJ4	7	2017	0.106332	0
9705	Cajamarca	CAJ4	7	2017	0.173207	1
9706	Cajamarca	CAJ4	7	2017	0.0861366	0
8369	Cajamarca	CAJ4	7	2017	0.172938	1
9707	Cajamarca	CAJ4	7	2017	0.140361	0
9708	Cajamarca	CAJ4	7	2017	0.117868	0
8377	Cajamarca	CAJ4	7	2017	0.137264	0
8375	Cajamarca	CAJ4	7	2017	0.191837	1
9710	Cajamarca	CAJ4	7	2017	0.151375	0
9711	Cajamarca	CAJ4	7	2017	0.174387	1
8376	Cajamarca	CAJ4	7	2017	0.00416713	0
9712	Cajamarca	CAJ4	7	2017	0.0144234	0
8388	Cajamarca	CAJ4	7	2017	0.0502444	0
9713	Cajamarca	CAJ4	7	2017	0.0756937	0
9714	Cajamarca	CAJ4	7	2017	0.141152	0
7937	Cusco	CUS6	8	2015	0.114064	0
7936	Cusco	CUS6	8	2015	0.0601787	0
7935	Cusco	CUS6	8	2015	0.108248	0
7934	Cusco	CUS6	8	2015	0.132118	0
7933	Cusco	CUS6	8	2015	0.0713683	0
7932	Cusco	CUS6	8	2015	0.0865158	0
7931	Cusco	CUS6	8	2015	0.140855	0
7930	Cusco	CUS6	8	2015	0.0753567	0
7929	Cusco	CUS6	8	2015	0.17168	1
7928	Cusco	CUS6	8	2015	0.0761901	0
7927	Cusco	CUS6	8	2015	0.054793	0
7925	Cusco	CUS6	8	2015	0.110048	0
7924	Cusco	CUS6	8	2015	0.203193	1
7923	Cusco	CUS6	8	2015	0.152884	0
7922	Cusco	CUS6	8	2015	0.189502	1
7921	Cusco	CUS6	8	2015	0.0633008	0
7920	Cusco	CUS6	8	2015	0.0848796	0
7919	Cusco	CUS6	8	2015	0.0363951	0
7918	Cusco	CUS6	8	2015	0.118998	0
7917	Cusco	CUS6	8	2015	0.0407036	0
7916	Cusco	CUS6	8	2015	0.129345	0
7915	Cusco	CUS6	8	2015	0.209322	1
7914	Cusco	CUS6	8	2015	0.164574	1
7913	Cusco	CUS6	8	2015	0.127714	0
7912	Cusco	CUS6	8	2015	0.173107	1
7911	Cusco	CUS6	8	2015	0.0760566	0
7910	Cusco	CUS6	8	2015	0.174856	1
7909	Cusco	CUS6	8	2015	0.157168	0
7908	Cusco	CUS6	8	2015	0.0781362	0
7907	Cusco	CUS6	8	2015	0.189871	1
7906	Cusco	CUS6	8	2015	0.0843482	0
9942	Cusco	CUS6	12	2017	0.0443496	0
9943	Cusco	CUS6	12	2017	0.0402959	0
9944	Cusco	CUS6	12	2017	0.038157	0
9945	Cusco	CUS6	12	2017	0.0446874	0
9946	Cusco	CUS6	12	2017	0.028607	0
9947	Cusco	CUS6	12	2017	0.047645	0
9948	Cusco	CUS6	12	2017	0.0333647	0
9949	Cusco	CUS6	12	2017	0.0288348	0
9950	Cusco	CUS6	12	2017	0.0320245	0
9951	Cusco	CUS6	12	2017	0.0704119	0
9952	Cusco	CUS6	12	2017	0.02695	0
9953	Cusco	CUS6	12	2017	0.0493828	0
9954	Cusco	CUS6	12	2017	0.0525847	0
9955	Cusco	CUS6	12	2017	0.0258109	0
9956	Cusco	CUS6	12	2017	0.0410668	0
9957	Cusco	CUS6	12	2017	0.0305348	0
9958	Cusco	CUS6	12	2017	0.0354545	0
9959	Cusco	CUS6	12	2017	0.0304958	0
9960	Cusco	CUS6	12	2017	0.0342489	0
9961	Cusco	CUS6	12	2017	0.0596629	0
9962	Cusco	CUS6	12	2017	0.0683474	0
9963	Cusco	CUS6	12	2017	0.0339582	0
9964	Cusco	CUS6	12	2017	0.073042	0
9965	Cusco	CUS6	12	2017	0.235132	1
7923	Cusco	CUS6	12	2017	0.035595	0
9966	Cusco	CUS6	12	2017	0.23592	1
9967	Cusco	CUS6	12	2017	0.0141626	0
9968	Cusco	CUS6	12	2017	0.0417425	0
9969	Cusco	CUS6	12	2017	0.0142632	0
9970	Cusco	CUS6	12	2017	0.0145291	0
9971	Cusco	CUS6	12	2017	0.0184934	0
9972	Cusco	CUS6	12	2017	0.0115393	0
9973	Cusco	CUS6	12	2017	0.0130753	0
9974	Cusco	CUS6	12	2017	0.0142518	0
9975	Cusco	CUS6	12	2017	0.00721333	0
9976	Cusco	CUS6	12	2017	0.0160513	0
9977	Cusco	CUS6	12	2017	0.0715761	0
9978	Cusco	CUS6	12	2017	0.0709794	0
9979	Cusco	CUS6	12	2017	0.0627716	0
9980	Cusco	CUS6	12	2017	0.0508663	0
9981	Cusco	CUS6	12	2017	0.0254811	0
9982	Cusco	CUS6	12	2017	0.0444755	0
9983	Cusco	CUS6	12	2017	0.0412651	0
9984	Cusco	CUS6	12	2017	0.0404453	0
9985	Cusco	CUS6	12	2017	0.0305017	0
7937	Cusco	CUS6	12	2017	0.0527537	0
9986	Cusco	CUS6	12	2017	0.0246203	0
9987	Cusco	CUS6	12	2017	0.0310081	0
9988	Cusco	CUS6	12	2017	0.0490585	0
9989	Cusco	CUS6	12	2017	0.0307242	0
9990	Cusco	CUS6	12	2017	0.0322863	0
9991	Cusco	CUS6	12	2017	0.0167398	0
9992	Cusco	CUS6	12	2017	0.0318268	0
9993	Cusco	CUS6	12	2017	0.0410743	0
9994	Cusco	CUS6	12	2017	0.0339256	0
9995	Cusco	CUS6	12	2017	0.0331186	0
9996	Cusco	CUS6	12	2017	0.0565935	0
9997	Cusco	CUS6	12	2017	0.0539232	0
9998	Cusco	CUS6	12	2017	0.019322	0
9999	Cusco	CUS6	12	2017	0.0238639	0
10000	Cusco	CUS6	12	2017	0.0434057	0
10001	Cusco	CUS6	12	2017	0.020777	0
10002	Cusco	CUS6	12	2017	0.0114987	0
10003	Cusco	CUS6	12	2017	0.0213735	0
10004	Cusco	CUS6	12	2017	0.032722	0
10005	Cusco	CUS6	12	2017	0.0398479	0
10006	Cusco	CUS6	12	2017	0.0187681	0
10007	Cusco	CUS6	12	2017	0.144897	0
10008	Cusco	CUS6	12	2017	0.0483411	0
7906	Cusco	CUS6	12	2017	0.0168906	0
10009	Cusco	CUS6	12	2017	0.0458558	0
10010	Cusco	CUS6	12	2017	0.0486006	0
8000	Cusco	CUS8	8	2015	0.156701	0
7999	Cusco	CUS8	8	2015	0.0637766	0
7995	Cusco	CUS8	8	2015	0.163122	1
7994	Cusco	CUS8	8	2015	0.293974	1
7993	Cusco	CUS8	8	2015	0.20093	1
7992	Cusco	CUS8	8	2015	0.0885056	0
7990	Cusco	CUS8	8	2015	0.231846	1
7512	Cusco	CUS8	8	2015	0.138044	0
7511	Cusco	CUS8	8	2015	0.158946	0
7509	Cusco	CUS8	8	2015	0.256576	1
7508	Cusco	CUS8	8	2015	0.233125	1
7504	Cusco	CUS8	8	2015	0.249641	1
7503	Cusco	CUS8	8	2015	0.198142	1
7502	Cusco	CUS8	8	2015	0.150256	0
9236	Cusco	CUS8	5	2016	0.022368	0
9235	Cusco	CUS8	5	2016	0.021759	0
9234	Cusco	CUS8	5	2016	0.0311447	0
9233	Cusco	CUS8	5	2016	0.0431883	0
9232	Cusco	CUS8	5	2016	0.0234216	0
9231	Cusco	CUS8	5	2016	0.0259813	0
9230	Cusco	CUS8	5	2016	0.0304138	0
9229	Cusco	CUS8	5	2016	0.0307617	0
9228	Cusco	CUS8	5	2016	0.0344066	0
9227	Cusco	CUS8	5	2016	0.0358182	0
9226	Cusco	CUS8	5	2016	0.0346721	0
9225	Cusco	CUS8	5	2016	0.137496	0
9224	Cusco	CUS8	5	2016	0.0336789	0
9223	Cusco	CUS8	5	2016	0.0304446	0
9222	Cusco	CUS8	5	2016	0.036231	0
9221	Cusco	CUS8	5	2016	0.055585	0
9220	Cusco	CUS8	5	2016	0.0528721	0
9219	Cusco	CUS8	5	2016	0.16861	1
9218	Cusco	CUS8	5	2016	0.0191963	0
9217	Cusco	CUS8	5	2016	0.0295961	0
9216	Cusco	CUS8	5	2016	0.0491502	0
7995	Cusco	CUS8	5	2016	0.0192957	0
7503	Cusco	CUS8	5	2016	0.01907	0
7502	Cusco	CUS8	5	2016	0.0576469	0
9543	Cusco	CUS8	6	2017	0.040039	0
9544	Cusco	CUS8	6	2017	0.0545531	0
9545	Cusco	CUS8	6	2017	0.0434417	0
9546	Cusco	CUS8	6	2017	0.0144659	0
9547	Cusco	CUS8	6	2017	0.0267704	0
9217	Cusco	CUS8	6	2017	0.0276544	0
7990	Cusco	CUS8	6	2017	0.0199288	0
9548	Cusco	CUS8	6	2017	0.0350725	0
7989	Cusco	CUS8	6	2017	0.0389095	0
9549	Cusco	CUS8	6	2017	0.0678225	0
7505	Cusco	CUS8	6	2017	0.0349093	0
9550	Cusco	CUS8	6	2017	0.0306379	0
7504	Cusco	CUS8	6	2017	0.0313957	0
9551	Cusco	CUS8	6	2017	0.0261141	0
9552	Cusco	CUS8	6	2017	0.0382589	0
9553	Cusco	CUS8	6	2017	0.0359318	0
9554	Cusco	CUS8	6	2017	0.0257105	0
9555	Cusco	CUS8	6	2017	0.0210427	0
9229	Cusco	CUS8	6	2017	0.0422283	0
9556	Cusco	CUS8	6	2017	0.0880879	0
9557	Cusco	CUS8	6	2017	0.117875	0
9558	Cusco	CUS8	6	2017	0.14077	0
9559	Cusco	CUS8	6	2017	0.0762857	0
9560	Cusco	CUS8	6	2017	0.0305698	0
9561	Cusco	CUS8	6	2017	0.0381419	0
9562	Cusco	CUS8	6	2017	0.0824509	0
9563	Cusco	CUS8	6	2017	0.0344549	0
9564	Cusco	CUS8	6	2017	0.0237168	0
9565	Cusco	CUS8	6	2017	0.0186293	0
9566	Cusco	CUS8	6	2017	0.0214465	0
9567	Cusco	CUS8	6	2017	0.0497441	0
9568	Cusco	CUS8	6	2017	0.0613215	0
9569	Cusco	CUS8	6	2017	0.105869	0
9570	Cusco	CUS8	6	2017	0.0972408	0
7510	Cusco	CUS8	6	2017	0.01866	0
9571	Cusco	CUS8	6	2017	0.08391	0
9572	Cusco	CUS8	6	2017	0.0758466	0
9573	Cusco	CUS8	6	2017	0.0324629	0
9574	Cusco	CUS8	6	2017	0.0197451	0
9078	Huanuco	HUA1	11	2015	0.222349	1
9077	Huanuco	HUA1	11	2015	0.0795443	0
9076	Huanuco	HUA1	11	2015	0.116312	0
9075	Huanuco	HUA1	11	2015	0.0721711	0
9074	Huanuco	HUA1	11	2015	0.0673953	0
9073	Huanuco	HUA1	11	2015	0.0875402	0
8021	Huanuco	HUA1	10	2016	0.00773378	0
8020	Huanuco	HUA1	10	2016	0.0294261	0
8019	Huanuco	HUA1	10	2016	0.0115766	0
8018	Huanuco	HUA1	10	2016	0.0143543	0
8017	Huanuco	HUA1	10	2016	0.0052523	0
8016	Huanuco	HUA1	10	2016	0.0142752	0
8015	Huanuco	HUA1	10	2016	0.0138074	0
8014	Huanuco	HUA1	10	2016	0.0256379	0
8013	Huanuco	HUA1	10	2016	0.203555	1
8012	Huanuco	HUA1	10	2016	0.00566188	0
8011	Huanuco	HUA1	10	2016	0.0234828	0
8010	Huanuco	HUA1	10	2016	0.0314657	0
8009	Huanuco	HUA1	10	2016	0.0149451	0
7736	Huanuco	HUA2	11	2015	0.0464225	0
7735	Huanuco	HUA2	11	2015	0.0872124	0
7734	Huanuco	HUA2	11	2015	0.100714	0
7733	Huanuco	HUA2	11	2015	0.17187	1
7732	Huanuco	HUA2	11	2015	0.0909059	0
7731	Huanuco	HUA2	11	2015	0.118817	0
7730	Huanuco	HUA2	11	2015	0.0807215	0
7729	Huanuco	HUA2	11	2015	0.0535593	0
7728	Huanuco	HUA2	11	2015	0.0928553	0
7727	Huanuco	HUA2	11	2015	0.0159245	0
7726	Huanuco	HUA2	11	2015	0.0368212	0
7725	Huanuco	HUA2	11	2015	0.0840249	0
7724	Huanuco	HUA2	11	2015	0.0526765	0
7723	Huanuco	HUA2	11	2015	0.171207	1
7722	Huanuco	HUA2	11	2015	0.10968	0
7721	Huanuco	HUA2	11	2015	0.0253169	0
7720	Huanuco	HUA2	11	2015	0.134841	0
7719	Huanuco	HUA2	11	2015	0.0697736	0
7718	Huanuco	HUA2	11	2015	0.0578229	0
7717	Huanuco	HUA2	11	2015	0.153937	0
7716	Huanuco	HUA2	11	2015	0.103477	0
7715	Huanuco	HUA2	11	2015	0.0242732	0
7714	Huanuco	HUA2	11	2015	0.0197889	0
7713	Huanuco	HUA2	11	2015	0.0480637	0
7712	Huanuco	HUA2	11	2015	0.0170095	0
7711	Huanuco	HUA2	11	2015	0.0223629	0
7710	Huanuco	HUA2	11	2015	0.0230575	0
7709	Huanuco	HUA2	11	2015	0.0499477	0
7708	Huanuco	HUA2	11	2015	0.0177747	0
7707	Huanuco	HUA2	11	2015	0.011114	0
7706	Huanuco	HUA2	11	2015	0.0870278	0
7705	Huanuco	HUA2	11	2015	0.084018	0
7704	Huanuco	HUA2	11	2015	0.0103971	0
7703	Huanuco	HUA2	11	2015	0.0139851	0
7702	Huanuco	HUA2	11	2015	0.00923646	0
7701	Huanuco	HUA2	11	2015	0.116345	0
7700	Huanuco	HUA2	11	2015	0.0671138	0
7699	Huanuco	HUA2	11	2015	0.00566582	0
7698	Huanuco	HUA2	11	2015	0.0238943	0
7697	Huanuco	HUA2	11	2015	0.0141441	0
7696	Huanuco	HUA2	11	2015	0.00853417	0
7695	Huanuco	HUA2	11	2015	0.0161574	0
6750	Huanuco	HUA2	11	2015	0.081713	0
5888	Huanuco	HUA2	11	2015	0.0413409	0
5611	Huanuco	HUA2	11	2015	0.0180757	0
5608	Huanuco	HUA2	11	2015	0.00491479	0
5603	Huanuco	HUA2	11	2015	0.0232558	0
5595	Huanuco	HUA2	11	2015	0.0231748	0
8350	Huanuco	HUA2	10	2016	0.168038	1
8349	Huanuco	HUA2	10	2016	0.111999	0
8348	Huanuco	HUA2	10	2016	0.0588531	0
8347	Huanuco	HUA2	10	2016	0.171303	1
8346	Huanuco	HUA2	10	2016	0.109117	0
8345	Huanuco	HUA2	10	2016	0.116087	0
8344	Huanuco	HUA2	10	2016	0.113828	0
8343	Huanuco	HUA2	10	2016	0.141449	0
8342	Huanuco	HUA2	10	2016	0.0664558	0
8341	Huanuco	HUA2	10	2016	0.179622	1
8340	Huanuco	HUA2	10	2016	0.106721	0
8339	Huanuco	HUA2	10	2016	0.111068	0
8338	Huanuco	HUA2	10	2016	0.135672	0
8337	Huanuco	HUA2	10	2016	0.17604	1
8336	Huanuco	HUA2	10	2016	0.178831	1
8335	Huanuco	HUA2	10	2016	0.106848	0
8334	Huanuco	HUA2	10	2016	0.00509669	0
8333	Huanuco	HUA2	10	2016	0.0115359	0
8332	Huanuco	HUA2	10	2016	0.0118588	0
8002	Huanuco	HUA2	10	2016	0.00306194	0
8001	Huanuco	HUA2	10	2016	0.075204	0
7729	Huanuco	HUA2	10	2016	0.109778	0
7722	Huanuco	HUA2	10	2016	0.168219	1
7721	Huanuco	HUA2	10	2016	0.152576	0
7718	Huanuco	HUA2	10	2016	0.174848	1
7707	Huanuco	HUA2	10	2016	0.110851	0
7699	Huanuco	HUA2	10	2016	0.0174442	0
6750	Huanuco	HUA2	10	2016	0.0117301	0
9738	Huanuco	HUA2	9	2017	0.00445205	0
7695	Huanuco	HUA2	9	2017	0.00238422	0
9739	Huanuco	HUA2	9	2017	0.0113875	0
6742	Huanuco	HUA2	9	2017	0.00635664	0
8339	Huanuco	HUA2	9	2017	0.0132055	0
9740	Huanuco	HUA2	9	2017	0.0105109	0
9741	Huanuco	HUA2	9	2017	0.1383	0
9742	Huanuco	HUA2	9	2017	0.0238323	0
9743	Huanuco	HUA2	9	2017	0.00668281	0
9744	Huanuco	HUA2	9	2017	0.00762526	0
7728	Huanuco	HUA2	9	2017	0.00182711	0
9745	Huanuco	HUA2	9	2017	0.00745926	0
9746	Huanuco	HUA2	9	2017	0.0150468	0
9747	Huanuco	HUA2	9	2017	0.00767779	0
9748	Huanuco	HUA2	9	2017	0.01382	0
5603	Huanuco	HUA2	9	2017	0.00527297	0
9749	Huanuco	HUA2	9	2017	0.00370384	0
9750	Huanuco	HUA2	9	2017	0.013246	0
7712	Huanuco	HUA2	9	2017	0.00360302	0
9356	Huanuco	HUA2	9	2017	0.00269099	0
9357	Huanuco	HUA2	9	2017	0.00668512	0
9358	Huanuco	HUA2	9	2017	0.00447798	0
9359	Huanuco	HUA2	9	2017	0.00997442	0
9360	Huanuco	HUA2	9	2017	0.0129952	0
7730	Huanuco	HUA2	9	2017	0.0125613	0
9361	Huanuco	HUA2	9	2017	0.0160478	0
9362	Huanuco	HUA2	9	2017	0.0148526	0
9363	Huanuco	HUA2	9	2017	0.0340687	0
9364	Huanuco	HUA2	9	2017	0.0141131	0
9365	Huanuco	HUA2	9	2017	0.0267405	0
9366	Huanuco	HUA2	9	2017	0.0180254	0
9367	Huanuco	HUA2	9	2017	0.00648389	0
9368	Huanuco	HUA2	9	2017	0.0112358	0
9369	Huanuco	HUA2	9	2017	0.032248	0
9370	Huanuco	HUA2	9	2017	0.0241313	0
9371	Huanuco	HUA2	9	2017	0.0231221	0
9372	Huanuco	HUA2	9	2017	0.011553	0
9373	Huanuco	HUA2	9	2017	0.0253267	0
9374	Huanuco	HUA2	9	2017	0.0184081	0
9375	Huanuco	HUA2	9	2017	0.013932	0
9376	Huanuco	HUA2	9	2017	0.0227208	0
9377	Huanuco	HUA2	9	2017	0.0129483	0
5608	Huanuco	HUA2	9	2017	0.023369	0
9378	Huanuco	HUA2	9	2017	0.0125462	0
9379	Huanuco	HUA2	9	2017	0.0131721	0
9380	Huanuco	HUA2	9	2017	0.0158505	0
9381	Huanuco	HUA2	9	2017	0.022093	0
9382	Huanuco	HUA2	9	2017	0.0159272	0
9383	Huanuco	HUA2	9	2017	0.192207	1
5131	Huanuco	HUA2	9	2017	0.0205831	0
9384	Huanuco	HUA2	9	2017	0.0156203	0
9385	Huanuco	HUA2	9	2017	0.0228211	0
9386	Huanuco	HUA2	9	2017	0.167882	1
7721	Huanuco	HUA2	9	2017	0.0106586	0
9387	Huanuco	HUA2	9	2017	0.0134878	0
9388	Huanuco	HUA2	9	2017	0.0063781	0
9389	Huanuco	HUA2	9	2017	0.00767747	0
9390	Huanuco	HUA2	9	2017	0.0261286	0
9391	Huanuco	HUA2	9	2017	0.0202943	0
9392	Huanuco	HUA2	9	2017	0.0210191	0
9393	Huanuco	HUA2	9	2017	0.0192279	0
9394	Huanuco	HUA2	9	2017	0.0126233	0
9395	Huanuco	HUA2	9	2017	0.0203672	0
9396	Huanuco	HUA2	9	2017	0.02022	0
9397	Huanuco	HUA2	9	2017	0.0126314	0
9398	Huanuco	HUA2	9	2017	0.0180226	0
9399	Huanuco	HUA2	9	2017	0.00613602	0
8332	Huanuco	HUA2	9	2017	0.00702256	0
9400	Huanuco	HUA2	9	2017	0.0172168	0
9751	Huanuco	HUA2	9	2017	0.0177719	0
9752	Huanuco	HUA2	9	2017	0.00377406	0
9753	Huanuco	HUA2	9	2017	0.011211	0
9754	Huanuco	HUA2	9	2017	0.0118395	0
9755	Huanuco	HUA2	9	2017	0.0278912	0
9756	Huanuco	HUA2	9	2017	0.0296122	0
9757	Huanuco	HUA2	9	2017	0.0195486	0
9758	Huanuco	HUA2	9	2017	0.0176287	0
9759	Huanuco	HUA2	9	2017	0.0129016	0
9760	Huanuco	HUA2	9	2017	0.0107289	0
9761	Huanuco	HUA2	9	2017	0.0138709	0
9762	Huanuco	HUA2	9	2017	0.00749152	0
9763	Huanuco	HUA2	9	2017	0.016246	0
9053	Huanuco	HUA3	11	2015	0.0507496	0
9052	Huanuco	HUA3	11	2015	0.0388104	0
9051	Huanuco	HUA3	11	2015	0.0304086	0
9050	Huanuco	HUA3	11	2015	0.133982	0
9049	Huanuco	HUA3	11	2015	0.0336816	0
9048	Huanuco	HUA3	11	2015	0.104519	0
9047	Huanuco	HUA3	11	2015	0.0542922	0
9046	Huanuco	HUA3	11	2015	0.0263796	0
9045	Huanuco	HUA3	11	2015	0.165431	1
9044	Huanuco	HUA3	11	2015	0.0425113	0
9043	Huanuco	HUA3	11	2015	0.0871772	0
9042	Huanuco	HUA3	11	2015	0.0285269	0
9041	Huanuco	HUA3	11	2015	0.00785454	0
9040	Huanuco	HUA3	11	2015	0.0235524	0
9038	Huanuco	HUA3	11	2015	0.0254566	0
9037	Huanuco	HUA3	11	2015	0.0219869	0
9036	Huanuco	HUA3	11	2015	0.00518687	0
9035	Huanuco	HUA3	11	2015	0.0124874	0
9034	Huanuco	HUA3	11	2015	0.0534262	0
9033	Huanuco	HUA3	11	2015	0.0120111	0
9032	Huanuco	HUA3	11	2015	0.0171032	0
9031	Huanuco	HUA3	11	2015	0.0129281	0
9030	Huanuco	HUA3	11	2015	0.0112683	0
9029	Huanuco	HUA3	11	2015	0.0911746	0
9028	Huanuco	HUA3	11	2015	0.0111213	0
9027	Huanuco	HUA3	11	2015	0.00875294	0
9026	Huanuco	HUA3	11	2015	0.0108715	0
9025	Huanuco	HUA3	11	2015	0.0133466	0
9024	Huanuco	HUA3	11	2015	0.112976	0
9023	Huanuco	HUA3	11	2015	0.0967934	0
9022	Huanuco	HUA3	11	2015	0.0897677	0
9021	Huanuco	HUA3	11	2015	0.0987557	0
9020	Huanuco	HUA3	11	2015	0.0919412	0
9019	Huanuco	HUA3	11	2015	0.148477	0
9018	Huanuco	HUA3	11	2015	0.11391	0
9017	Huanuco	HUA3	11	2015	0.162712	1
9015	Huanuco	HUA3	11	2015	0.136843	0
9014	Huanuco	HUA3	11	2015	0.112621	0
9013	Huanuco	HUA3	11	2015	0.089397	0
9012	Huanuco	HUA3	11	2015	0.075483	0
9011	Huanuco	HUA3	11	2015	0.0903208	0
9010	Huanuco	HUA3	11	2015	0.0218086	0
9009	Huanuco	HUA3	11	2015	0.118311	0
9008	Huanuco	HUA3	11	2015	0.0637661	0
9007	Huanuco	HUA3	11	2015	0.0710967	0
9006	Huanuco	HUA3	11	2015	0.0546695	0
9005	Huanuco	HUA3	11	2015	0.0146094	0
9004	Huanuco	HUA3	11	2015	0.184055	1
9003	Huanuco	HUA3	11	2015	0.0434698	0
9002	Huanuco	HUA3	11	2015	0.0967074	0
9001	Huanuco	HUA3	11	2015	0.036551	0
7750	Huanuco	HUA3	11	2015	0.0634499	0
7749	Huanuco	HUA3	11	2015	0.0433126	0
7748	Huanuco	HUA3	11	2015	0.0807682	0
7747	Huanuco	HUA3	11	2015	0.044078	0
7746	Huanuco	HUA3	11	2015	0.157115	0
7745	Huanuco	HUA3	11	2015	0.0762507	0
7744	Huanuco	HUA3	11	2015	0.037167	0
7743	Huanuco	HUA3	11	2015	0.0911262	0
7742	Huanuco	HUA3	11	2015	0.0372528	0
7741	Huanuco	HUA3	11	2015	0.0669024	0
7740	Huanuco	HUA3	11	2015	0.0640802	0
7739	Huanuco	HUA3	11	2015	0.0929705	0
7738	Huanuco	HUA3	11	2015	0.0530394	0
7737	Huanuco	HUA3	11	2015	0.0567967	0
6734	Huanuco	HUA3	11	2015	0.123293	0
6733	Huanuco	HUA3	11	2015	0.0187088	0
6731	Huanuco	HUA3	11	2015	0.0864742	0
6720	Huanuco	HUA3	11	2015	0.0123814	0
6713	Huanuco	HUA3	11	2015	0.0654278	0
6712	Huanuco	HUA3	11	2015	0.0446129	0
6069	Huanuco	HUA3	11	2015	0.0112975	0
5912	Huanuco	HUA3	11	2015	0.202785	1
5910	Huanuco	HUA3	11	2015	0.0633653	0
5619	Huanuco	HUA3	11	2015	0.0203209	0
5205	Huanuco	HUA3	11	2015	0.0621223	0
5191	Huanuco	HUA3	11	2015	0.0157504	0
5188	Huanuco	HUA3	11	2015	0.0599725	0
5187	Huanuco	HUA3	11	2015	0.0901481	0
5184	Huanuco	HUA3	11	2015	0.10304	0
9039	Huanuco	HUA3	11	2015	0.0155037	0
9050	Huanuco	HUA3	10	2016	0.0869414	0
9022	Huanuco	HUA3	10	2016	0.0312601	0
8008	Huanuco	HUA3	10	2016	0.0418207	0
8006	Huanuco	HUA3	10	2016	0.020112	0
8005	Huanuco	HUA3	10	2016	0.0108996	0
8004	Huanuco	HUA3	10	2016	0.0154676	0
8003	Huanuco	HUA3	10	2016	0.0375357	0
7738	Huanuco	HUA3	10	2016	0.0318738	0
9766	Huanuco	HUA3	9	2017	0.0163678	0
5907	Huanuco	HUA3	9	2017	0.0238936	0
9006	Huanuco	HUA3	9	2017	0.0165896	0
9767	Huanuco	HUA3	9	2017	0.0149497	0
9768	Huanuco	HUA3	9	2017	0.00833053	0
9044	Huanuco	HUA3	9	2017	0.00778021	0
9022	Huanuco	HUA3	9	2017	0.00850604	0
9769	Huanuco	HUA3	9	2017	0.00790747	0
9013	Huanuco	HUA3	9	2017	0.016862	0
9770	Huanuco	HUA3	9	2017	0.0357437	0
9072	Huanuco	HUA4	11	2015	0.064222	0
9071	Huanuco	HUA4	11	2015	0.0687528	0
9070	Huanuco	HUA4	11	2015	0.0470223	0
9069	Huanuco	HUA4	11	2015	0.184611	1
9068	Huanuco	HUA4	11	2015	0.0533146	0
9067	Huanuco	HUA4	11	2015	0.0580629	0
9066	Huanuco	HUA4	11	2015	0.0509918	0
9065	Huanuco	HUA4	11	2015	0.111648	0
9064	Huanuco	HUA4	11	2015	0.0391548	0
9063	Huanuco	HUA4	11	2015	0.100128	0
9062	Huanuco	HUA4	11	2015	0.202733	1
9061	Huanuco	HUA4	11	2015	0.0999412	0
9060	Huanuco	HUA4	11	2015	0.0390887	0
9059	Huanuco	HUA4	11	2015	0.102968	0
9058	Huanuco	HUA4	11	2015	0.0823071	0
9057	Huanuco	HUA4	11	2015	0.0280334	0
9056	Huanuco	HUA4	11	2015	0.157676	0
9055	Huanuco	HUA4	11	2015	0.0299252	0
9054	Huanuco	HUA4	11	2015	0.0822536	0
5866	Huanuco	HUA4	11	2015	0.0969914	0
5864	Huanuco	HUA4	11	2015	0.042435	0
5857	Huanuco	HUA4	11	2015	0.21088	1
5223	Huanuco	HUA4	11	2015	0.104225	0
8045	Huanuco	HUA4	10	2016	0.0183035	0
8044	Huanuco	HUA4	10	2016	0.00639446	0
8043	Huanuco	HUA4	10	2016	0.0642226	0
8042	Huanuco	HUA4	10	2016	0.0244644	0
8041	Huanuco	HUA4	10	2016	0.0165985	0
8040	Huanuco	HUA4	10	2016	0.0289574	0
8039	Huanuco	HUA4	10	2016	0.0404594	0
8038	Huanuco	HUA4	10	2016	0.0183243	0
8037	Huanuco	HUA4	10	2016	0.0450621	0
8036	Huanuco	HUA4	10	2016	0.0123866	0
8035	Huanuco	HUA4	10	2016	0.0129845	0
8034	Huanuco	HUA4	10	2016	0.0152806	0
8033	Huanuco	HUA4	10	2016	0.0134518	0
8032	Huanuco	HUA4	10	2016	0.0107894	0
8031	Huanuco	HUA4	10	2016	0.0285302	0
8030	Huanuco	HUA4	10	2016	0.0121654	0
8029	Huanuco	HUA4	10	2016	0.0122222	0
8028	Huanuco	HUA4	10	2016	0.0960351	0
8027	Huanuco	HUA4	10	2016	0.0669035	0
8026	Huanuco	HUA4	10	2016	0.0242289	0
8025	Huanuco	HUA4	10	2016	0.0131844	0
8023	Huanuco	HUA4	10	2016	0.0620211	0
8022	Huanuco	HUA4	10	2016	0.0109625	0
9771	Huanuco	HUA4	9	2017	0.0816402	0
9772	Huanuco	HUA4	9	2017	0.0182251	0
9773	Huanuco	HUA4	9	2017	0.0106688	0
5560	Huanuco	HUA4	9	2017	0.0217162	0
9774	Huanuco	HUA4	9	2017	0.023873	0
9775	Huanuco	HUA4	9	2017	0.0585737	0
9776	Huanuco	HUA4	9	2017	0.0528959	0
8024	Huanuco	HUA4	9	2017	0.0338675	0
9777	Huanuco	HUA4	9	2017	0.0280622	0
9778	Huanuco	HUA4	9	2017	0.188797	1
9779	Huanuco	HUA4	9	2017	0.021247	0
9780	Huanuco	HUA4	9	2017	0.0561537	0
9781	Huanuco	HUA4	9	2017	0.174041	1
9782	Huanuco	HUA4	9	2017	0.0426723	0
9783	Huanuco	HUA4	9	2017	0.0675486	0
9784	Huanuco	HUA4	9	2017	0.205931	1
9785	Huanuco	HUA4	9	2017	0.0581634	0
9786	Huanuco	HUA4	9	2017	0.0464764	0
5866	Huanuco	HUA4	9	2017	0.0443028	0
9787	Huanuco	HUA4	9	2017	0.206783	1
9788	Huanuco	HUA4	9	2017	0.0392319	0
9789	Huanuco	HUA4	9	2017	0.0481762	0
9790	Huanuco	HUA4	9	2017	0.0255867	0
9791	Huanuco	HUA4	9	2017	0.0349674	0

## Sheet: Figure2g
Year	Lat	Lon
2015	-5.9378	-78.6072
2015	-5.77558	-78.562
2015	-5.77558	-78.562
2015	-5.72933	-78.5566
2015	-6.0916	-78.4158
2015	-6.15514	-78.4007
2015	-5.97551	-78.1989
2015	-4.66451	-77.9025
2015	-4.66451	-77.9025
2015	-4.66165	-77.8928
2015	-4.45609	-77.8336
2015	-13.5099	-73.7434
2015	-13.5293	-73.7353
2015	-13.5659	-73.7174
2015	-13.5587	-73.7078
2015	-13.637	-73.6903
2015	-13.6641	-73.6833
2015	-13.3322	-73.6774
2015	-13.3941	-73.6749
2015	-13.6742	-73.6705
2015	-13.4154	-73.6686
2015	-13.3111	-73.6649
2015	-13.7044	-73.6584
2015	-13.9782	-73.6424
2015	-13.6315	-73.6315
2015	-13.7398	-73.6261
2015	-13.4	-73.5691
2015	-13.4	-73.5691
2015	-13.4857	-73.5647
2015	-13.7677	-73.4992
2015	-13.6004	-73.4627
2015	-13.5877	-73.4608
2015	-13.5266	-73.3649
2015	-13.6308	-73.274
2015	-13.535	-73.2707
2015	-13.5078	-73.2625
2015	-13.5078	-73.2625
2015	-13.6152	-73.2531
2015	-13.6255	-73.2503
2015	-13.5916	-73.2293
2015	-13.6306	-73.1998
2015	-13.9394	-73.176
2015	-13.9027	-73.1545
2015	-13.9068	-73.1349
2015	-13.5862	-73.119
2015	-13.6115	-73.1074
2015	-13.8619	-73.073
2015	-13.8277	-73.0548
2015	-13.4593	-73.0443
2015	-13.508	-72.8746
2015	-13.8112	-72.8067
2015	-13.6349	-72.6079
2015	-13.635	-72.6079
2015	-13.6293	-72.5411
2015	-12.928	-74.0273
2015	-12.9462	-74.0234
2015	-12.9374	-74.0181
2015	-12.5552	-74.0141
2015	-12.9238	-74.0099
2015	-12.9223	-74.0034
2015	-12.5636	-74.002
2015	-12.5653	-74.0011
2015	-12.9464	-73.9981
2015	-12.9464	-73.9981
2015	-12.9839	-73.9793
2015	-12.9826	-73.9711
2015	-13.0796	-73.9676
2015	-13.0792	-73.9652
2015	-12.9364	-73.963
2015	-13.0513	-73.9595
2015	-13.887	-73.9297
2015	-13.887	-73.9297
2015	-13.9505	-73.9249
2015	-13.1678	-73.8971
2015	-13.1653	-73.8929
2015	-13.1597	-73.8905
2015	-13.9703	-73.8894
2015	-13.1415	-73.8876
2015	-13.1647	-73.8863
2015	-13.1619	-73.8717
2015	-14.0748	-73.8645
2015	-14.0756	-73.8627
2015	-13.9037	-73.8626
2015	-13.1672	-73.8618
2015	-14.0221	-73.8595
2015	-14.0221	-73.8595
2015	-14.0221	-73.8595
2015	-14.0227	-73.8594
2015	-14.0227	-73.8594
2015	-13.3189	-73.8582
2015	-13.3189	-73.8582
2015	-13.8918	-73.8552
2015	-13.8959	-73.847
2015	-13.9796	-73.8469
2015	-13.1681	-73.846
2015	-13.5883	-73.832
2015	-13.5881	-73.831
2015	-13.8504	-73.8295
2015	-13.6166	-73.8191
2015	-13.058	-73.8161
2015	-13.9414	-73.7885
2015	-13.8997	-73.7397
2015	-13.8973	-73.7371
2015	-13.8855	-73.6945
2015	-5.24153	-78.9466
2015	-5.24152	-78.9466
2015	-5.08527	-78.913
2015	-5.182	-78.908
2015	-5.18002	-78.9031
2015	-5.18394	-78.8442
2015	-5.1862	-78.8176
2015	-6.37965	-78.7568
2015	-6.36673	-78.743
2015	-12.5083	-73.8232
2015	-12.5083	-73.8232
2015	-12.9071	-73.4965
2015	-13.5244	-72.5333
2015	-13.4861	-72.5071
2015	-13.4647	-72.4885
2015	-13.5307	-72.476
2015	-13.4366	-72.4435
2015	-13.4741	-72.4422
2015	-13.4812	-72.4419
2015	-13.4639	-72.4335
2015	-13.4658	-72.4325
2015	-13.4607	-72.4237
2015	-13.4998	-72.4231
2015	-13.4574	-72.4119
2015	-13.4611	-72.4091
2015	-13.6329	-72.3771
2015	-13.5222	-71.9615
2015	-9.21003	-76.2757
2015	-9.21003	-76.2757
2015	-9.21001	-76.2757
2015	-9.21002	-76.2757
2015	-9.27017	-76.0396
2015	-9.24156	-76.0281
2015	-9.24156	-76.0281
2015	-9.27629	-76.016
2015	-9.27629	-76.016
2015	-9.27629	-76.016
2015	-9.27629	-76.016
2015	-9.24766	-75.9905
2015	-11.9205	-73.932
2015	-7.3037	-75.3624
2015	-7.29143	-75.0191
2015	-7.31114	-74.999
2015	-2.2963	-74.4118
2015	-4.03519	-73.4361
2015	-10.461	-75.4362
2015	-10.1069	-75.273
2015	-6.23225	-77.1489
2015	-6.1281	-77.1432
2015	-6.20527	-77.1248
2015	-6.0047	-77.0676
2015	-6.12209	-77.0586
2015	-6.18611	-76.9885
2015	-6.1901	-76.9816
2015	-6.23083	-76.9422
2015	-6.13452	-76.9244
2015	-6.07117	-76.9102
2015	-6.36448	-76.9021
2015	-6.3749	-76.8989
2015	-7.32239	-76.7764
2015	-6.36812	-76.7751
2015	-6.29854	-76.7665
2015	-6.28614	-76.7584
2015	-6.28614	-76.7584
2015	-6.28953	-76.754
2015	-6.91938	-76.735
2015	-7.41036	-76.73
2015	-7.53483	-76.6993
2015	-7.60717	-76.6944
2015	-7.77696	-76.6711
2015	-7.44808	-76.6681
2015	-7.90916	-76.6662
2015	-6.25633	-76.6507
2015	-7.31149	-76.6484
2015	-7.30764	-76.648
2015	-6.96091	-76.5418
2016	-5.90332	-78.5649
2016	-5.86174	-78.5051
2016	-5.99983	-78.3975
2016	-4.93985	-78.1271
2016	-4.68764	-77.8101
2016	-13.7902	-73.7052
2016	-13.8985	-73.6592
2016	-13.9068	-73.654
2016	-13.9055	-73.6525
2016	-13.9379	-73.6479
2016	-13.9732	-73.6328
2016	-14.0166	-73.6196
2016	-13.9618	-73.6173
2016	-14.021	-73.6105
2016	-13.9997	-73.6099
2016	-14.0177	-73.5876
2016	-13.5811	-73.5811
2016	-13.4829	-73.5552
2016	-13.5102	-73.5354
2016	-13.4937	-73.53
2016	-13.5321	-73.5291
2016	-13.5299	-73.5259
2016	-13.5299	-73.5259
2016	-13.4361	-73.3544
2016	-13.567	-73.2948
2016	-13.9279	-73.2324
2016	-13.9035	-73.1591
2016	-13.5865	-73.1226
2016	-13.5851	-73.1197
2016	-13.585	-73.1153
2016	-13.6122	-73.1063
2016	-13.6123	-73.1059
2016	-13.6121	-73.103
2016	-13.6127	-73.0998
2016	-13.6098	-73.0993
2016	-13.5702	-73.0982
2016	-14.0042	-73.0961
2016	-13.6139	-73.0943
2016	-13.5931	-73.0894
2016	-13.4932	-73.0878
2016	-13.6148	-73.0868
2016	-13.6436	-73.0845
2016	-13.6155	-73.0837
2016	-13.6156	-73.0835
2016	-13.6151	-73.083
2016	-13.6148	-73.0828
2016	-13.6149	-73.0825
2016	-13.6149	-73.0825
2016	-13.6414	-73.0821
2016	-13.6116	-73.0809
2016	-13.6428	-73.0796
2016	-13.6348	-73.0793
2016	-13.5826	-73.0791
2016	-13.6129	-73.0777
2016	-13.6465	-73.0768
2016	-13.5867	-73.0764
2016	-13.5732	-73.0749
2016	-13.6411	-73.0746
2016	-13.5731	-73.0744
2016	-13.5821	-73.0742
2016	-13.6493	-73.0739
2016	-13.6492	-73.0738
2016	-13.6492	-73.0738
2016	-13.6687	-73.0738
2016	-13.5734	-73.0738
2016	-13.5734	-73.0738
2016	-13.6368	-73.073
2016	-13.6427	-73.0668
2016	-13.606	-73.0606
2016	-13.5961	-73.0591
2016	-13.5962	-73.059
2016	-13.6494	-73.0571
2016	-13.6385	-73.0536
2016	-13.6511	-73.051
2016	-13.5825	-73.0492
2016	-13.6545	-73.0451
2016	-13.4946	-73.0379
2016	-13.7172	-72.4844
2016	-13.7405	-72.4647
2016	-13.753	-72.4626
2016	-13.6828	-72.4571
2016	-13.6797	-72.4232
2016	-13.7399	-72.3712
2016	-13.7348	-72.367
2016	-13.7108	-72.3652
2016	-13.7495	-72.3542
2016	-13.747	-72.3527
2016	-13.7417	-72.3523
2016	-13.731	-72.3519
2016	-13.7972	-73.9888
2016	-13.7488	-73.9785
2016	-13.7489	-73.9779
2016	-13.7464	-73.9759
2016	-13.8085	-73.9702
2016	-13.8449	-73.941
2016	-13.9584	-73.9392
2016	-13.8746	-73.9336
2016	-13.8746	-73.9336
2016	-13.0211	-73.9117
2016	-13.0217	-73.9087
2016	-13.1719	-73.9073
2016	-13.9263	-73.9056
2016	-12.4535	-73.8992
2016	-13.0306	-73.8822
2016	-13.0522	-73.8821
2016	-12.4639	-73.8751
2016	-14.0806	-73.862
2016	-13.9857	-73.8442
2016	-13.9985	-73.8413
2016	-13.6597	-73.8413
2016	-13.9812	-73.7559
2016	-13.9411	-73.7415
2016	-13.9724	-73.6521
2016	-13.0112	-73.4839
2016	-5.47177	-78.9574
2016	-5.05869	-78.9558
2016	-5.47709	-78.9422
2016	-5.80452	-78.8372
2016	-6.32208	-78.8235
2016	-6.38837	-78.8158
2016	-5.83473	-78.7972
2016	-6.34169	-78.7951
2016	-6.37706	-78.7951
2016	-6.34442	-78.7937
2016	-6.34442	-78.7937
2016	-6.34849	-78.7914
2016	-6.33044	-78.7703
2016	-5.22682	-78.7533
2016	-6.36197	-78.737
2016	-6.37933	-78.7328
2016	-6.37179	-78.7237
2016	-6.36661	-78.719
2016	-6.38152	-78.7013
2016	-6.2368	-78.6795
2016	-6.27355	-78.3448
2016	-12.3938	-73.848
2016	-13.5299	-72.5514
2016	-13.4825	-72.5294
2016	-13.6017	-72.5225
2016	-13.459	-72.4225
2016	-13.5572	-72.4031
2016	-13.5572	-72.4031
2016	-13.5572	-72.4031
2016	-13.5998	-72.3386
2016	-9.48397	-76.952
2016	-9.19354	-76.1947
2016	-9.21093	-76.1684
2016	-9.19653	-76.0945
2016	-9.2013	-76.0924
2016	-8.89433	-76.0809
2016	-9.38782	-76.0596
2016	-9.38782	-76.0596
2016	-9.38782	-76.0596
2016	-9.10765	-76.0509
2016	-9.12524	-76.0396
2016	-9.12524	-76.0396
2016	-9.24592	-75.9898
2016	-9.18176	-75.9794
2016	-9.42257	-75.969
2016	-9.3887	-75.9639
2016	-9.16002	-75.9245
2016	-10.0672	-75.0154
2016	-10.4348	-74.9093
2016	-5.96531	-77.3531
2016	-6.23957	-77.1123
2016	-6.12892	-77.109
2016	-6.19087	-77.1089
2016	-6.2426	-77.107
2016	-6.29861	-77.1025
2016	-6.35168	-77.1015
2016	-6.32126	-77.0869
2016	-6.20132	-77.0811
2016	-6.20644	-77.0666
2016	-7.05504	-76.8886
2016	-6.24554	-76.8782
2016	-7.10641	-76.8766
2016	-7.22067	-76.8608
2016	-7.22833	-76.8562
2016	-7.00739	-76.8386
2016	-7.092	-76.8323
2016	-7.10473	-76.8278
2016	-6.75694	-76.8277
2016	-7.11987	-76.8037
2016	-7.03254	-76.8032
2016	-7.30042	-76.7911
2016	-6.43447	-76.7885
2016	-7.66323	-76.788
2016	-6.91649	-76.7843
2016	-7.11719	-76.773
2016	-7.11331	-76.7726
2016	-6.55737	-76.7683
2016	-7.01137	-76.7661
2016	-7.08437	-76.7594
2016	-7.16034	-76.7584
2016	-7.03468	-76.7504
2016	-6.56321	-76.7477
2016	-6.28134	-76.7441
2016	-6.51453	-76.7391
2016	-6.51887	-76.7291
2016	-6.56041	-76.725
2016	-6.36077	-76.7239
2016	-7.05271	-76.7207
2016	-7.05271	-76.7207
2016	-7.88211	-76.7038
2016	-6.62054	-76.7013
2016	-7.86941	-76.6925
2016	-7.91082	-76.68
2016	-7.91082	-76.68
2016	-7.90985	-76.6794
2016	-7.62831	-76.673
2016	-7.59679	-76.673
2016	-7.8971	-76.6689
2016	-7.90648	-76.6611
2016	-7.47207	-76.6579
2016	-6.38497	-76.6401
2016	-7.49878	-76.6343
2016	-6.39155	-76.6244
2016	-6.38503	-76.5631
2016	-7.46657	-76.4482
2016	-7.43584	-76.4453
2016	-7.41875	-76.432
2016	-7.41787	-76.4314
2016	-7.3838	-76.4205
2016	-7.41222	-76.4083
2016	-7.4075	-76.3639
2016	-6.17588	-76.1963
2016	-8.63358	-74.7792
2016	-10.6531	-73.8617
2016	-10.7274	-73.8044
2016	-10.7115	-73.7838
2016	-10.7183	-73.7833
2016	-10.7124	-73.7824
2016	-10.7541	-73.6805
2016	-10.7671	-73.6678
2017	-5.89871	-78.5049
2017	-5.45158	-78.4887
2017	-5.91895	-78.4867
2017	-5.87312	-78.3817
2017	-5.68408	-78.0256
2017	-14.0527	-73.6162
2017	-13.774	-73.6028
2017	-13.4366	-73.3544
2017	-13.957	-73.1839
2017	-13.5912	-73.1705
2017	-13.6083	-73.165
2017	-13.6083	-73.165
2017	-13.6178	-73.0853
2017	-13.615	-73.0837
2017	-13.6332	-73.0786
2017	-13.6371	-73.0763
2017	-13.5779	-73.0683
2017	-13.6514	-73.0559
2017	-13.6635	-73.0527
2017	-13.6595	-73.0191
2017	-13.6629	-73.0059
2017	-13.6886	-73.0037
2017	-13.6797	-72.9992
2017	-13.5804	-72.9805
2017	-13.5819	-72.9802
2017	-13.5485	-72.9762
2017	-13.5915	-72.9739
2017	-13.5918	-72.973
2017	-13.5971	-72.9702
2017	-13.6214	-72.9576
2017	-13.669	-72.953
2017	-13.6206	-72.953
2017	-13.5977	-72.9489
2017	-13.6594	-72.9439
2017	-13.6242	-72.9416
2017	-13.626	-72.9311
2017	-13.6623	-72.9245
2017	-13.6373	-72.9208
2017	-13.6616	-72.9128
2017	-13.6626	-72.9126
2017	-13.6363	-72.9116
2017	-13.4832	-72.9023
2017	-13.6496	-72.895
2017	-13.6158	-72.8889
2017	-13.5942	-72.8863
2017	-13.6055	-72.8734
2017	-13.5939	-72.8658
2017	-13.798	-72.5054
2017	-13.7989	-72.5048
2017	-13.8532	-72.4893
2017	-13.8522	-72.4883
2017	-13.8256	-72.4878
2017	-13.8181	-72.4856
2017	-13.7919	-72.4771
2017	-13.89	-72.4705
2017	-13.8508	-72.4699
2017	-13.7778	-72.4448
2017	-13.8691	-72.4226
2017	-13.8642	-72.4194
2017	-13.8445	-72.419
2017	-13.6478	-74.114
2017	-13.6937	-74.0779
2017	-13.6807	-74.0484
2017	-13.7108	-74.0423
2017	-13.7074	-74.0306
2017	-13.7564	-74.0291
2017	-13.7121	-74.0251
2017	-13.7143	-74.0196
2017	-13.7299	-74.0162
2017	-13.718	-74.004
2017	-13.7838	-74.0009
2017	-13.762	-74.0006
2017	-12.9697	-73.9993
2017	-13.0551	-73.9964
2017	-13.7753	-73.9942
2017	-13.7921	-73.9924
2017	-13.8002	-73.9786
2017	-13.758	-73.9682
2017	-13.4494	-73.966
2017	-13.8304	-73.9557
2017	-13.8453	-73.9544
2017	-13.1147	-73.8737
2017	-13.1657	-73.8693
2017	-13.6928	-73.762
2017	-14.0335	-73.6383
2017	-5.08725	-78.9979
2017	-5.1483	-78.9933
2017	-5.15478	-78.984
2017	-5.12547	-78.9766
2017	-5.11637	-78.9499
2017	-5.99729	-78.8835
2017	-5.99823	-78.8771
2017	-5.98665	-78.8762
2017	-6.27725	-78.8738
2017	-5.364	-78.857
2017	-5.42193	-78.8525
2017	-6.41458	-78.8335
2017	-6.37796	-78.7809
2017	-5.27355	-78.7791
2017	-5.27176	-78.7781
2017	-5.97698	-78.7781
2017	-6.40895	-78.7728
2017	-6.46028	-78.7614
2017	-6.40928	-78.7613
2017	-6.40339	-78.7451
2017	-6.222	-78.743
2017	-6.22617	-78.7409
2017	-6.415	-78.739
2017	-6.39843	-78.7324
2017	-5.30124	-78.722
2017	-6.209	-78.62
2017	-5.43101	-78.523
2017	-5.21218	-78.5181
2017	-5.22188	-78.5117
2017	-11.9472	-72.9267
2017	-13.479	-72.6335
2017	-13.634	-72.2351
2017	-13.6335	-72.2329
2017	-13.633	-72.2277
2017	-13.6352	-72.2215
2017	-8.80464	-76.2394
2017	-9.13922	-76.0145
2017	-9.24729	-75.9902
2017	-9.34054	-75.9567
2017	-9.14643	-75.9567
2017	-9.18343	-75.9541
2017	-9.16071	-75.9413
2017	-9.43289	-75.9393
2017	-9.41431	-75.9328
2017	-9.77285	-75.4151
2017	-9.51648	-75.2564
2017	-3.61379	-72.9594
2017	-10.5088	-75.4472
2017	-10.0517	-75.0338
2017	-10.0377	-75
2017	-4.97665	-79.2254
2017	-15.5846	-69.9653
2017	-6.20951	-77.0196
2017	-6.91858	-76.8847
2017	-6.90087	-76.8557
2017	-6.95887	-76.8043
2017	-6.959	-76.8012
2017	-6.93676	-76.7841
2017	-6.35977	-76.7748
2017	-6.70116	-76.7476
2017	-6.70156	-76.7393
2017	-6.60944	-76.6575
2017	-6.36553	-76.6243
2017	-6.35905	-76.6221
2017	-8.12358	-76.6131
2017	-8.19044	-76.5726
2017	-8.14081	-76.5703
2017	-8.15393	-76.4949
2017	-8.11979	-76.4718
2017	-6.54926	-76.4712
2017	-8.10802	-76.4695
2017	-9.12773	-75.5674
2017	-8.51826	-74.7893
2017	-8.51826	-74.7893
2017	-8.51197	-74.7772
2017	-8.50498	-74.763
2017	-8.51496	-74.756
2017	-8.51644	-74.7296
2017	-8.52284	-74.7071
2017	-11.1852	-73.0209
